# Supplementary material for: MicroRNA Profile of Mouse Adipocyte-Derived Extracellular Vesicles
Source: Cells. 2024 Aug 1;13(15):1298. doi: 10.3390/cells13151298 (PMC11311276; doi:10.3390/cells13151298)
Supplement: Supplementary file 1 [file cells-13-01298-s001.zip]

Archive with 5 entries (5 files):
- R1 Supplement/Supplemental Figures 1-4.pdf
- R1 Supplement/Supplemental Table 1.xls
- R1 Supplement/Supplemental Table 2.xlsx
- R1 Supplement/Supplemental Table 3.xlsx
- R1 Supplement/Supplemental Table 4.xlsx
