# Supplementary material for: MicroRNA Profile of Mouse Adipocyte-Derived Extracellular Vesicles
Source: Cells. 2024 Aug 1;13(15):1298. doi: 10.3390/cells13151298 (PMC11311276; doi:10.3390/cells13151298)
Supplement: Supplementary file 1 [file cells-13-01298-s001.zip › R1 Supplement/Supplemental Table 1.xls]

small RNA	Adult EVs_readcount	Young EVs_readcount	log2FoldChange	pval
mmu-let-7a-1-3p	1.14653891727337	0.858147665648566	0.047422	0.96563
mmu-let-7a-5p	370.530178550651	586.834102712965	-0.62992	0.21871
mmu-let-7b-3p	1.25457531178486	0	0.92928	0.31265
mmu-let-7b-5p	284.676984847945	3960.99749715336	-3.5972	6.0898e-13
mmu-let-7c-5p	474.691702730143	8833.53797085227	-3.8832	8.4303e-11
mmu-let-7d-3p	38.6298235410406	97.9511527188612	-1.302	0.013181
mmu-let-7d-5p	23.1642514389012	57.7572134193889	-1.1446	0.13853
mmu-let-7e-5p	11.7431610829894	132.17469291824	-3.1981	3.3005e-07
mmu-let-7f-1-3p	0	0.269302764715494	-0.18568	0.74063
mmu-let-7f-2-3p	0	2.42971536263236	-0.8561	0.37299
mmu-let-7f-5p	826.996328204555	831.28399105327	-0.0095236	0.98114
mmu-let-7g-5p	289.683896639223	213.270284522805	0.42968	0.22406
mmu-let-7i-3p	0	0.296601032475211	-0.31388	0.66253
mmu-let-7i-5p	547.712966209042	1672.51700828157	-1.5567	0.00013612
mmu-let-7j	0.62728765589243	0.503434476711924	0.12905	0.9001
mmu-miR-100-5p	481.305099925996	343.240555753334	0.451	0.41344
mmu-miR-101a-3p	108.792967156881	54.2786612314518	0.96336	0.061389
mmu-miR-101a-5p	0	0.206833444236713	-0.23242	0.71591
mmu-miR-101b-3p	127.443101538802	21.2277761413555	1.9963	0.031126
mmu-miR-101c	0	0.089767588238498	-0.068715	0.84734
mmu-miR-103-3p	40.4225423689259	37.2009741341389	0.10329	0.85008
mmu-miR-106b-3p	4.99587858565433	6.03880361328157	-0.15708	0.87347
mmu-miR-106b-5p	0.670094522405624	5.25535521708848	-1.5128	0.16592
mmu-miR-107-3p	0.670094522405624	5.50424150728767	-1.5738	0.14845
mmu-miR-10a-3p	1.14653891727337	0.899672709115952	0.069927	0.94736
mmu-miR-10a-5p	1454.11272949302	667.380946851018	1.0668	0.026115
mmu-miR-10b-3p	1.25457531178486	0.292243868457861	0.77516	0.46116
mmu-miR-10b-5p	3311.83233767961	1160.46145261386	1.4547	0.0005901
mmu-miR-1188-5p	0	0.202476280219364	-0.14186	0.77639
mmu-miR-1195	2.29307783454673	0.404952560438727	0.70952	0.48646
mmu-miR-1198-5p	3.65568954084308	26.2972771178947	-2.3013	0.0064012
mmu-miR-12182-3p	0	0.089767588238498	-0.068715	0.84734
mmu-miR-122-3p	1.25457531178486	0.710267920948637	0.35623	0.74182
mmu-miR-122-5p	639.726506158584	1326.44340660411	-0.97016	0.098201
mmu-miR-122b-3p	639.056411636178	1326.44340660411	-0.97162	0.097582
mmu-miR-122b-5p	0	0.117065855998215	-0.087747	0.82661
mmu-miR-124-3p	0	7.18992216849881	-2.714	0.012548
mmu-miR-124-5p	0	0.584487736915723	-0.51448	0.54808
mmu-miR-124b-3p	0	0.179535176476996	-0.13003	0.78621
mmu-miR-125a-3p	0	10.031158144233	-3.0349	0.004721
mmu-miR-125a-5p	133.493746892017	145.580877870624	-0.13406	0.78198
mmu-miR-125b-1-3p	2.96317235695235	12.8328659032309	-1.6605	0.087827
mmu-miR-125b-2-3p	0	0.323899300234928	-0.33503	0.64949
mmu-miR-125b-5p	135.031116471132	114.117206230049	0.21204	0.70283
mmu-miR-1264-3p	0	0.089767588238498	-0.068715	0.84734
mmu-miR-126a-3p	256.393100690227	224.887789988249	0.18799	0.67525
mmu-miR-126a-5p	7.74148620327513	3.89298130162778	0.84397	0.3446
mmu-miR-126b-3p	7.74148620327513	3.89298130162778	0.84397	0.3446
mmu-miR-127-3p	13.5822171841534	100.050300911215	-2.5955	7.7263e-05
mmu-miR-127-5p	0	1.79903167765164	-1.1171	0.28353
mmu-miR-128-3p	115.985423847028	247.721463336232	-1.0754	0.0025244
mmu-miR-129-1-3p	0	0.854632044706569	-0.69564	0.45771
mmu-miR-129-2-3p	0	1.86937378308976	-1.1445	0.27384
mmu-miR-129-5p	6.0343811084162	62.8314702746073	-3.158	9.9086e-07
mmu-miR-1298-3p	0	0.296601032475211	-0.31388	0.66253
mmu-miR-1298-5p	0	8.65534922616488	-2.634	0.016344
mmu-miR-129b-3p	6.0343811084162	62.8314702746073	-3.158	9.9086e-07
mmu-miR-129b-5p	0	0.924974150144697	-0.70936	0.44987
mmu-miR-130a-3p	1.14653891727337	0.323899300234928	0.5187	0.61874
mmu-miR-130b-5p	1.14653891727337	0.607428840658091	0.20801	0.82919
mmu-miR-132-3p	5.25625019149909	3.76956145488124	0.22063	0.8334
mmu-miR-132-5p	4.97345592416923	3.87439736190276	0.21254	0.83041
mmu-miR-133a-3p	246.207441661964	5.88897681182581	4.3449	3.9427e-07
mmu-miR-133a-5p	3.93495340140735	0.206833444236713	2.3456	0.031644
mmu-miR-133b-3p	9.12448211459957	0.206833444236713	3.407	0.0010317
mmu-miR-134-5p	1.14653891727337	2.55166618514301	-0.72618	0.51093
mmu-miR-135a-5p	0	2.83351263941547	-1.7802	0.10713
mmu-miR-135b-5p	1.29738217829805	0.206833444236713	1.1349	0.29878
mmu-miR-136-3p	1.25457531178486	2.22057135108441	-0.33994	0.75795
mmu-miR-136-5p	0	0.584487736915723	-0.51448	0.54808
mmu-miR-137-3p	0	0.269302764715494	-0.18568	0.74063
mmu-miR-138-5p	0	0.499077312694575	-0.60253	0.5129
mmu-miR-139-3p	4.69419206360496	0.899672709115952	1.2849	0.24328
mmu-miR-139-5p	25.3906077951411	32.1600908622395	-0.31202	0.61623
mmu-miR-140-3p	46.5858905830301	31.3216326499964	0.54277	0.34623
mmu-miR-140-5p	1.25457531178486	1.76217753878187	-0.18765	0.86465
mmu-miR-141-3p	1.25457531178486	0.117065855998215	0.80413	0.40623
mmu-miR-142a-3p	3.84933966838097	2.89414942510296	0.33504	0.74728
mmu-miR-142a-5p	10.7902722932539	13.9200610957477	-0.28002	0.73734
mmu-miR-142b	3.84933966838097	2.89414942510296	0.33504	0.74728
mmu-miR-143-3p	1755.22570431965	418.184320479765	2.0196	1.4409e-09
mmu-miR-143-5p	0.62728765589243	0.089767588238498	0.47869	0.57294
mmu-miR-144-3p	0	0.382011456696359	-0.37517	0.62563
mmu-miR-144-5p	0	4.55868659068698	-2.1807	0.048321
mmu-miR-145a-3p	4.10971127422572	4.04018379519204	-0.10232	0.91869
mmu-miR-145a-5p	30.0638691475695	6.65651534616053	1.8186	0.017195
mmu-miR-146a-5p	105.611388777718	37.934476677318	1.3558	0.01736
mmu-miR-146b-5p	56.4297883939312	38.0521752545546	0.50771	0.38229
mmu-miR-147-3p	0	0.404952560438727	-0.25463	0.69118
mmu-miR-148a-3p	13985.3725133352	20050.3310164969	-0.47981	0.41609
mmu-miR-148a-5p	2.55195749008291	4.97182567666532	-0.55866	0.5871
mmu-miR-148b-3p	9.84091391028398	12.4706933485806	-0.27361	0.73015
mmu-miR-148b-5p	0.62728765589243	0.089767588238498	0.47869	0.57294
mmu-miR-149-5p	15.1827778348095	4.00385745881735	1.4313	0.12717
mmu-miR-150-5p	14.1906125853264	4.49017702004015	1.2367	0.19298
mmu-miR-151-3p	15.527271223372	440.318456129293	-4.5395	8.1851e-18
mmu-miR-151-5p	9.51680472674949	5.36359222308746	0.55801	0.55313
mmu-miR-152-3p	24.2420304214107	6.3413303739603	1.5916	0.050551
mmu-miR-152-5p	0	1.25674623533897	-0.60265	0.49051
mmu-miR-153-3p	0	0.323899300234928	-0.33503	0.64949
mmu-miR-154-5p	0	0.117065855998215	-0.087747	0.82661
mmu-miR-15a-5p	0.62728765589243	0.912744201168001	-0.17432	0.87395
mmu-miR-15b-3p	0	1.01038457436585	-0.74377	0.4338
mmu-miR-15b-5p	3.54765314633159	4.27294616161803	-0.17065	0.87641
mmu-miR-16-1-3p	0	0.117065855998215	-0.087747	0.82661
mmu-miR-16-5p	9.72934710900689	16.1472853348616	-0.56642	0.47841
mmu-miR-1668	0	1.43628141181597	-0.65598	NA
mmu-miR-17-5p	1.81663343967899	4.14365035664312	-0.69179	0.52824
mmu-miR-181a-1-3p	5.14672184667902	1.18640412990084	1.3706	0.19672
mmu-miR-181a-2-3p	7.67625667527683	3.31684438219135	0.95449	0.32179
mmu-miR-181a-5p	108.373850193601	46.9949628392383	1.1189	0.029283
mmu-miR-181b-1-3p	0	0.202476280219364	-0.14186	0.77639
mmu-miR-181b-5p	17.9080012474022	23.0731034457376	-0.32389	0.58003
mmu-miR-181c-3p	0	0.179535176476996	-0.13003	0.78621
mmu-miR-181d-5p	2.44392109557142	2.87304085615188	-0.19537	0.8448
mmu-miR-182-3p	0	0.202476280219364	-0.14186	0.77639
mmu-miR-182-5p	237.334397158467	8.26977237855139	4.0718	3.6782e-07
mmu-miR-183-3p	0	0.202476280219364	-0.14186	0.77639
mmu-miR-183-5p	162.361860109698	10.2556842151443	3.3817	1.7344e-05
mmu-miR-1839-3p	0	0.089767588238498	-0.068715	0.84734
mmu-miR-1839-5p	8.24184520993655	5.19009729677852	0.41359	0.68236
mmu-miR-1843a-3p	1.92466983419048	0.787805560210439	0.68342	0.53652
mmu-miR-1843a-5p	0.670094522405624	2.06397727834978	-0.75837	0.49261
mmu-miR-1843b-3p	0	1.73288244429118	-1.0129	NA
mmu-miR-1843b-5p	0	1.9117403696325	-1.4097	0.19486
mmu-miR-184-3p	2.96317235695235	8.55130509224358	-1.3197	0.15644
mmu-miR-185-5p	11.6779315549911	10.1423331987038	0.1356	0.8722
mmu-miR-186-5p	12.6960498727248	19.1476251692574	-0.57683	0.40177
mmu-miR-187-3p	0.670094522405624	0	0.57621	0.461
mmu-miR-190b-5p	1.14653891727337	0	0.83185	0.34654
mmu-miR-191-5p	65.6404307477056	111.821124446608	-0.67954	NA
mmu-miR-192-5p	465.859390862941	207.854182111513	1.0324	0.14368
mmu-miR-1934-3p	0	0.987443470623478	-0.51316	0.53675
mmu-miR-193a-3p	0	0.089767588238498	-0.068715	0.84734
mmu-miR-193b-3p	9.60092650946731	0.386368620713709	3.2923	0.00065083
mmu-miR-193b-5p	3.54765314633159	14.9943192628388	-1.6864	0.067307
mmu-miR-1941-5p	0	0.809905120877454	-0.43256	0.58103
mmu-miR-1943-5p	3.63326687935798	8.02172763142756	-0.93648	0.32369
mmu-miR-1945	0	0.628373117669486	-0.37016	0.61737
mmu-miR-194-5p	31.4423892079682	15.2497089924269	0.91937	0.23181
mmu-miR-195a-3p	0.62728765589243	0.639084272435157	0.042659	0.96694
mmu-miR-195a-5p	0	1.06933827390263	-0.80931	0.40585
mmu-miR-1964-3p	0.62728765589243	19.2491245905757	-2.9896	0.0032793
mmu-miR-1966-3p	0	0.46826342399286	-0.29225	0.66593
mmu-miR-1969	1.25457531178486	0	0.92928	0.31265
mmu-miR-196a-5p	3.15682248449024	19.3275884695641	-2.0741	0.020203
mmu-miR-196b-5p	1.14653891727337	0.323899300234928	0.5187	0.61874
mmu-miR-1981-3p	0	0.628373117669486	-0.37016	0.61737
mmu-miR-1981-5p	4.4113977962751	342.99593075677	-5.6023	2.5772e-18
mmu-miR-1983	0	0.089767588238498	-0.068715	0.84734
mmu-miR-199a-3p	32.9160212093932	16.3516936898225	0.92953	0.10025
mmu-miR-199a-5p	31.5106026365837	14.0788861405051	1.0389	0.097972
mmu-miR-199b-5p	0	0.206833444236713	-0.23242	0.71591
mmu-miR-19a-5p	0	0.404952560438727	-0.25463	0.69118
mmu-miR-19b-3p	4.51943419078659	1.31769676160673	1.3764	0.16651
mmu-miR-1a-3p	5688.38950741618	92.6189369749314	5.4308	1.0895e-18
mmu-miR-1b-5p	5685.2326849317	92.5291693866929	5.4316	1.0551e-18
mmu-miR-200a-3p	45.7221459330866	52.8418870825319	-0.17705	0.79252
mmu-miR-200a-5p	50.0916823070086	0.089767588238498	6.3849	1.8315e-13
mmu-miR-200b-3p	50.8219840003384	32.4669103123765	0.60785	0.28347
mmu-miR-200b-5p	0	0.899672709115952	-0.66642	0.47007
mmu-miR-200c-3p	17.9523000642239	5.38470079203853	1.3772	0.095814
mmu-miR-202-5p	0	7.49162236811645	-0.33214	NA
mmu-miR-203-3p	20.9995942038941	4.90488467020465	1.7226	0.033953
mmu-miR-203b-5p	4.3685909297619	0.807908294146482	1.3512	0.2174
mmu-miR-204-3p	1.25457531178486	14.404005476385	-2.2481	0.026148
mmu-miR-204-5p	9.6437333759805	46.6004578791056	-1.7405	NA
mmu-miR-205-5p	63.6151842705465	0.089767588238498	6.1766	3.3326e-11
mmu-miR-206-3p	211.863830947693	198.77556968158	0.085582	0.89671
mmu-miR-208a-3p	0	0.296601032475211	-0.31388	0.66253
mmu-miR-20a-5p	6.70447563082183	8.02356016621885	-0.23638	0.78524
mmu-miR-20b-5p	0	0.607428840658091	-0.35028	0.62951
mmu-miR-210-3p	0.670094522405624	1.25674623533897	-0.22951	0.81557
mmu-miR-212-3p	0	0.179535176476996	-0.13003	0.78621
mmu-miR-212-5p	0	0.089767588238498	-0.068715	0.84734
mmu-miR-214-3p	10.2297061156683	72.7242693411441	-2.2379	0.014316
mmu-miR-214-5p	1.25457531178486	6.16006234135746	-1.0631	0.3364
mmu-miR-215-5p	0.670094522405624	0.089767588238498	0.50469	0.55751
mmu-miR-218-5p	77.6086163215694	126.100718668385	-0.65415	0.32239
mmu-miR-219a-1-3p	0	1.05359270398394	-0.53077	0.52732
mmu-miR-219a-2-3p	0	16.1440187025105	-3.6822	0.00036743
mmu-miR-219b-5p	0	2.2672951016445	-1.2603	0.23498
mmu-miR-21a-3p	0	0.117065855998215	-0.087747	0.82661
mmu-miR-21a-5p	2104.9662356525	998.234790916583	0.99968	0.080661
mmu-miR-221-3p	13.3233375286173	5.02762726581551	1.177	0.10131
mmu-miR-221-5p	0	0.206833444236713	-0.23242	0.71591
mmu-miR-222-3p	24.180331300178	32.9521392032179	-0.45995	0.44449
mmu-miR-223-3p	0	0.292243868457861	-0.30009	0.67152
mmu-miR-223-5p	1.7738265731658	10.1650253138553	-1.3579	NA
mmu-miR-22-3p	159.806163890289	77.9149794144992	0.96099	0.11173
mmu-miR-224-5p	0.670094522405624	3.08307618075033	-0.92926	0.39998
mmu-miR-22-5p	5.14672184667902	2.45737714094748	0.80239	0.42552
mmu-miR-23a-3p	57.8381908673579	18.8111821794655	1.4448	0.024687
mmu-miR-23b-3p	16.046522484753	4.93701813450166	1.4946	0.026323
mmu-miR-24-2-5p	0.62728765589243	4.32255805195958	-1.4852	0.16864
mmu-miR-24-3p	82.1528064070295	66.9866382637002	0.29698	0.51245
mmu-miR-25-3p	51.5623304078165	54.7161404533411	-0.098413	0.86983
mmu-miR-26a-5p	843.140130588277	578.24028352755	0.52515	0.22358
mmu-miR-26b-5p	53.8967231585678	27.6772238979876	0.865	0.17036
mmu-miR-27a-3p	17.3663273245361	21.4127093822561	-0.25608	0.71624
mmu-miR-27a-5p	0.62728765589243	4.21856368801341	-1.1925	0.28097
mmu-miR-27b-3p	168.762402439453	88.7285303499352	0.89006	0.068829
mmu-miR-27b-5p	0.670094522405624	0.117065855998215	0.45957	0.59455
mmu-miR-28a-3p	0.670094522405624	2.73587226621762	-0.9586	0.38476
mmu-miR-28a-5p	0	1.74359359905685	-1.3711	0.20661
mmu-miR-28c	0	0.117065855998215	-0.087747	0.82661
mmu-miR-296-3p	0	5.21739556453823	-2.2072	0.04579
mmu-miR-298-5p	0	11.6429313090889	-3.3461	0.0014496
mmu-miR-299a-3p	0	11.2977242212872	-3.3011	0.0017205
mmu-miR-299a-5p	0	0.89767588238498	-0.48034	0.55446
mmu-miR-299b-3p	0	0.89767588238498	-0.48034	0.55446
mmu-miR-299b-5p	0	0.89767588238498	-0.48034	0.55446
mmu-miR-29a-3p	24.2405384711021	26.9149041541225	-0.10608	0.86025
mmu-miR-29b-2-5p	0	0.202476280219364	-0.14186	0.77639
mmu-miR-29b-3p	4.45420466278829	1.52453020584344	1.1809	0.22103
mmu-miR-29c-3p	0.670094522405624	0.319542136217579	0.34798	0.72638
mmu-miR-29c-5p	5.47232298052207	0.678612489171571	2.119	0.033203
mmu-miR-300-3p	0	3.96064932919926	-1.9924	0.071648
mmu-miR-300-5p	0	0.117065855998215	-0.087747	0.82661
mmu-miR-301a-5p	0	0.117065855998215	-0.087747	0.82661
mmu-miR-302a-3p	0	0.179535176476996	-0.13003	0.78621
mmu-miR-3059-5p	0	0.089767588238498	-0.068715	0.84734
mmu-miR-3060-3p	0	0.206833444236713	-0.23242	0.71591
mmu-miR-3065-3p	0.670094522405624	0.967340736687435	-0.18622	0.86537
mmu-miR-3065-5p	0	0.359070352953992	-0.23668	0.7033
mmu-miR-3068-3p	0	0.179535176476996	-0.13003	0.78621
mmu-miR-3070-2-3p	0	0.46826342399286	-0.29225	0.66593
mmu-miR-3071-3p	0.670094522405624	1.93468147337487	-0.70666	0.52257
mmu-miR-3071-5p	1.25457531178486	2.22057135108441	-0.33994	0.75795
mmu-miR-3074-2-3p	0.62728765589243	4.32255805195958	-1.4852	0.16864
mmu-miR-3074-5p	82.1528064070295	66.9866382637002	0.29698	0.51245
mmu-miR-3083-5p	0	0.089767588238498	-0.068715	0.84734
mmu-miR-3083b-3p	0	0.089767588238498	-0.068715	0.84734
mmu-miR-3095-3p	0	4.15241445465295	-1.7178	0.11729
mmu-miR-30a-3p	13.3009148671322	20.1753886297175	-0.55309	0.48532
mmu-miR-30a-5p	384.195363750802	269.351308860892	0.47874	0.40171
mmu-miR-30b-3p	0	1.34651382357747	-0.62988	NA
mmu-miR-30b-5p	7.63344980876363	2.83786980343282	1.2546	0.13618
mmu-miR-30c-1-3p	0	0.089767588238498	-0.068715	0.84734
mmu-miR-30c-2-3p	1.88186296767729	0.998154625389149	0.5666	0.60742
mmu-miR-30c-5p	61.0038608924193	60.765874523381	0.020394	0.96047
mmu-miR-30d-3p	0	0.23413171199643	-0.16384	0.7579
mmu-miR-30d-5p	277.585252009362	339.432686256077	-0.27401	0.50313
mmu-miR-30e-3p	8.88802512054849	23.5513859300614	-1.1557	0.12408
mmu-miR-30e-5p	35.2483755036876	53.929923679409	-0.55791	0.27926
mmu-miR-30f	3.17924514597534	5.92125972476341	-0.56452	0.56003
mmu-miR-3102-3p	0	0.987443470623478	-0.51316	0.53675
mmu-miR-3102-5p.2-5p	1.14653891727337	6.87254115095189	-1.909	0.063444
mmu-miR-31-5p	0	0.179535176476996	-0.13003	0.78621
mmu-miR-320-3p	98.7590537864882	282.931535887237	-1.4356	0.010439
mmu-miR-322-3p	1.92466983419048	3.23998399406522	-0.39782	0.70928
mmu-miR-322-5p	0.62728765589243	0.296601032475211	0.33583	0.73604
mmu-miR-323-3p	2.44392109557142	5.19813437367754	-0.72852	0.49193
mmu-miR-32-3p	0	0.089767588238498	-0.068715	0.84734
mmu-miR-324-5p	0	0.202476280219364	-0.14186	0.77639
mmu-miR-325-3p	0	0.61178600467544	-0.67315	0.47764
mmu-miR-325-5p	0	0.530732744471641	-0.49481	0.5586
mmu-miR-32-5p	0.62728765589243	2.37983950168568	-0.7095	0.51516
mmu-miR-328-3p	34.4548827388165	118.080330557215	-1.7358	0.00036277
mmu-miR-329-3p	4.58615566909346	2.17736322146632	0.43826	0.6905
mmu-miR-329-5p	0	0.323899300234928	-0.33503	0.64949
mmu-miR-330-3p	0	0.979570685664131	-0.76438	0.42591
mmu-miR-330-5p	0	4.29157987131819	-2.1674	0.049693
mmu-miR-335-3p	3.4396167518201	1.22357200935088	0.74339	0.49955
mmu-miR-335-5p	6.40278910877245	4.01404081108794	0.38476	0.71369
mmu-miR-337-5p	0.62728765589243	0.503434476711924	0.12905	0.9001
mmu-miR-338-3p	0	0.359070352953992	-0.23668	0.7033
mmu-miR-338-5p	0.670094522405624	0.967340736687435	-0.18622	0.86537
mmu-miR-339-3p	0	0.179535176476996	-0.13003	0.78621
mmu-miR-339-5p	2.44392109557142	2.07536568425112	0.10052	0.92334
mmu-miR-340-3p	3.17924514597534	1.26829893318	0.79884	0.46499
mmu-miR-340-5p	14.4031549675838	7.92045711532317	0.74501	0.32507
mmu-miR-341-3p	0	2.41953201036178	-1.3177	0.21742
mmu-miR-342-3p	12.8693157952346	3.13331555225241	1.639	0.052998
mmu-miR-342-5p	3.17924514597534	28.1612879019521	-2.4353	0.0041851
mmu-miR-344-3p	0	1.9239703186092	-1.1677	0.26596
mmu-miR-344b-3p	0	0.089767588238498	-0.068715	0.84734
mmu-miR-344d-3p	0	6.78345081384906	-2.7188	0.012191
mmu-miR-346-5p	0	0.089767588238498	-0.068715	0.84734
mmu-miR-3470a	1.81663343967899	3.93734471490149	-0.80287	0.44315
mmu-miR-3470b	0	10.0168815985502	-3.1809	0.0026722
mmu-miR-3473a	0	0.494720148677225	-0.44628	0.58474
mmu-miR-3473b	0	18.751302101487	-3.6072	0.00059902
mmu-miR-3473e	0	3.04371225595359	-0.98624	NA
mmu-miR-3473f	0	2.36493547484234	-1.3071	0.22073
mmu-miR-3473g	1.14653891727337	0.607428840658091	0.20801	0.82919
mmu-miR-3474	0	0.179535176476996	-0.13003	0.78621
mmu-miR-34a-5p	1.25457531178486	6.37247284654137	-1.1053	0.31746
mmu-miR-34b-3p	0	4.88946768416532	-1.5703	NA
mmu-miR-34b-5p	0	0.089767588238498	-0.068715	0.84734
mmu-miR-34c-3p	0	1.53240299080279	-1.2263	0.25157
mmu-miR-34c-5p	7.09530629266318	21.9549300725794	-1.4293	0.084308
mmu-miR-351-3p	2.29307783454673	0.404952560438727	0.70952	0.48646
mmu-miR-351-5p	1.14653891727337	11.6117539098318	-2.594	0.0076929
mmu-miR-3535	3.54765314633159	2.72332857666066	0.18174	0.86586
mmu-miR-361-3p	23.0990219109029	10.5846677005074	0.95402	0.16868
mmu-miR-361-5p	0	0.269302764715494	-0.18568	0.74063
mmu-miR-362-3p	0	0.089767588238498	-0.068715	0.84734
mmu-miR-363-3p	25.9113510068306	37.4165867971149	-0.36042	0.72839
mmu-miR-365-1-5p	1.14653891727337	1.52604900005447	-0.16478	0.8707
mmu-miR-365-2-5p	0.62728765589243	7.62921908188034	-1.6713	NA
mmu-miR-365-3p	6.61886189779544	0	3.8192	0.00040242
mmu-miR-369-3p	0	0.089767588238498	-0.068715	0.84734
mmu-miR-369-5p	0.670094522405624	1.99715079385365	-0.74662	0.49876
mmu-miR-370-3p	3.59046001284478	27.2807068516793	-2.4351	0.0051454
mmu-miR-370-5p	0	0.117065855998215	-0.087747	0.82661
mmu-miR-374b-5p	1.92466983419048	1.1611026888721	0.44342	0.68849
mmu-miR-374c-3p	1.92466983419048	1.1611026888721	0.44342	0.68849
mmu-miR-375-3p	2.96317235695235	4.50041014228587	-0.58477	0.55048
mmu-miR-376c-3p	0	0.117065855998215	-0.087747	0.82661
mmu-miR-377-3p	0	0.23413171199643	-0.16384	0.7579
mmu-miR-378a-3p	513.837775565296	94.9829313667481	2.2354	0.0002364
mmu-miR-378a-5p	3.17924514597534	0.386368620713709	1.6549	0.13265
mmu-miR-378c	25.9511739727267	4.90872887502601	1.9622	0.022022
mmu-miR-379-5p	7.54783607573724	19.4302632579149	-1.1083	0.16754
mmu-miR-380-3p	0.62728765589243	0.206833444236713	0.45905	0.63882
mmu-miR-380-5p	0	0.296601032475211	-0.31388	0.66253
mmu-miR-381-3p	17.9951069307371	81.9828548133197	-2.0934	0.00051686
mmu-miR-382-3p	1.25457531178486	2.22776688490808	-0.37336	0.73535
mmu-miR-382-5p	3.02840188495065	8.26914489739085	-0.87079	0.42057
mmu-miR-383-5p	0	0.800035509187135	-0.66851	0.4707
mmu-miR-384-3p	0	0.117065855998215	-0.087747	0.82661
mmu-miR-384-5p	0	0.386368620713709	-0.38613	0.61889
mmu-miR-3960	0.62728765589243	0	0.54808	0.47523
mmu-miR-409-3p	14.0601535293298	34.0129623677016	-1.1893	0.12089
mmu-miR-409-5p	0	0.499077312694575	-0.60253	0.5129
mmu-miR-410-3p	0	0.206833444236713	-0.23242	0.71591
mmu-miR-411-3p	0	0.91710136518535	-0.73494	0.43957
mmu-miR-411-5p	13.9695174392292	12.177030225862	0.19011	0.80383
mmu-miR-423-3p	42.1963689420917	156.636925901404	-1.8304	7.0254e-05
mmu-miR-423-5p	285.562605653225	1639.99162442276	-2.4389	3.0897e-09
mmu-miR-425-3p	1.34018904481125	0.117065855998215	0.83865	0.3904
mmu-miR-425-5p	15.7005371458818	3.02176214392716	2.1509	0.0022401
mmu-miR-429-3p	1.25457531178486	2.3257209986862	-0.38441	0.72755
mmu-miR-431-3p	0	0.117065855998215	-0.087747	0.82661
mmu-miR-431-5p	0	0.179535176476996	-0.13003	0.78621
mmu-miR-433-3p	1.14653891727337	15.7367206480845	-2.8688	0.0032134
mmu-miR-434-3p	6.46801863677075	22.8740431077948	-1.6312	0.045051
mmu-miR-434-5p	1.96747670070368	22.9078945849186	-2.6938	0.0018909
mmu-miR-448-3p	0	0.117065855998215	-0.087747	0.82661
mmu-miR-450a-5p	1.29738217829805	0.386368620713709	0.7994	0.46668
mmu-miR-450b-5p	0.670094522405624	0	0.57621	0.461
mmu-miR-451a	153.675283051818	403.506776040483	-1.2293	0.081095
mmu-miR-455-5p	35.9662992496806	13.0552806254466	1.2595	0.072862
mmu-miR-466i-5p	0	35.2246330119551	-4.6504	1.7704e-06
mmu-miR-467a-3p	0.62728765589243	0	0.54808	0.47523
mmu-miR-467a-5p	1.25457531178486	0.117065855998215	0.80413	0.40623
mmu-miR-467b-5p	1.25457531178486	0.117065855998215	0.80413	0.40623
mmu-miR-467d-3p	0.62728765589243	0	0.54808	0.47523
mmu-miR-483-5p	0	18.4529882962629	-3.7507	0.00028867
mmu-miR-484	5.84073098087832	0.61614316869279	2.0459	0.050714
mmu-miR-485-3p	0	6.27534543253952	-2.0484	0.063809
mmu-miR-485-5p	1.81663343967899	101.36228090517	-4.8591	1.3037e-09
mmu-miR-486a-3p	142.828082264989	363.119982766802	-1.1713	0.1109
mmu-miR-486a-5p	144.125464443287	343.06486201216	-1.0662	0.17037
mmu-miR-486b-3p	142.828082264989	342.012110851251	-1.0733	0.16778
mmu-miR-487b-3p	0	0.499077312694575	-0.60253	0.5129
mmu-miR-488-3p	0	0.089767588238498	-0.068715	0.84734
mmu-miR-490-3p	0	0.206833444236713	-0.23242	0.71591
mmu-miR-490-5p	0	0.202476280219364	-0.14186	0.77639
mmu-miR-493-5p	1.88186296767729	0	1.2167	0.21954
mmu-miR-494-3p	1.81663343967899	0	1.6886	0.10786
mmu-miR-495-3p	0	4.61747599828409	-2.3309	0.033918
mmu-miR-497a-5p	1.7738265731658	0.440965156233143	0.86898	0.43081
mmu-miR-499-5p	7.69867933676193	0.117065855998215	3.2118	0.0029685
mmu-miR-501-3p	0.62728765589243	15.9840733007735	-3.08	0.0012754
mmu-miR-503-3p	0	2.89750075410528	-1.3916	0.19501
mmu-miR-503-5p	0	0.089767588238498	-0.068715	0.84734
mmu-miR-5099	0.62728765589243	1.40479027197858	-0.28773	0.77063
mmu-miR-5100	0	0.179535176476996	-0.13003	0.78621
mmu-miR-5108	1.14653891727337	0	0.83185	0.34654
mmu-miR-5114	0	0.359070352953992	-0.23668	0.7033
mmu-miR-5119	0	0.202476280219364	-0.14186	0.77639
mmu-miR-5126	0	22.3332913029923	-3.873	0.00017931
mmu-miR-532-5p	43.7077854529557	63.215114908764	-0.53498	0.23132
mmu-miR-541-5p	4.69419206360496	228.123411162073	-4.8138	8.3767e-10
mmu-miR-542-3p	4.60504792381298	0.089767588238498	2.6354	0.016802
mmu-miR-543-3p	4.73699893011815	32.5480132038403	-2.3955	0.0044497
mmu-miR-551b-3p	0	0.117065855998215	-0.087747	0.82661
mmu-miR-574-3p	4.73699893011815	5.1902615887182	-0.15473	0.88263
mmu-miR-574-5p	2.44392109557142	19.837063196444	-2.35	0.010461
mmu-miR-582-3p	0.670094522405624	0.117065855998215	0.45957	0.59455
mmu-miR-592-5p	0	0.089767588238498	-0.068715	0.84734
mmu-miR-598-3p	0	1.50594626611842	-1.2508	0.24401
mmu-miR-615-3p	12.0483780118043	187.411895722978	-3.5832	6.7775e-08
mmu-miR-615-5p	0	6.27676468680027	-0.34033	NA
mmu-miR-652-3p	2.92036549043916	2.2498664455751	0.14841	0.88772
mmu-miR-653-5p	0	0.089767588238498	-0.068715	0.84734
mmu-miR-6538	1.29738217829805	9.41149935459825	-1.859	0.064989
mmu-miR-6540-5p	0	0.117065855998215	-0.087747	0.82661
mmu-miR-654-3p	0	0.202476280219364	-0.14186	0.77639
mmu-miR-664-3p	2.29307783454673	0.323899300234928	1.0316	0.34226
mmu-miR-666-5p	0	0.117065855998215	-0.087747	0.82661
mmu-miR-667-3p	0	0.710267920948637	-0.6153	0.49667
mmu-miR-668-3p	0	0.206833444236713	-0.23242	0.71591
mmu-miR-669c-5p	0	5.87374420110311	-1.9128	NA
mmu-miR-671-3p	0	3.94254342199419	-1.9943	0.071379
mmu-miR-672-5p	0	10.7846341947998	-3.0407	0.0047385
mmu-miR-673-3p	0	3.7581730489799	-1.6467	0.13215
mmu-miR-673-5p	0	2.53224070234264	-1.6252	0.1393
mmu-miR-674-3p	9.40727638192943	45.8319778455997	-2.0583	0.00078126
mmu-miR-676-3p	1.34018904481125	7.96769382507925	-1.5444	0.14425
mmu-miR-676-5p	0	0.899672709115952	-0.66642	0.47007
mmu-miR-677-3p	0	1.17065855998215	-0.56926	0.50731
mmu-miR-677-5p	0.62728765589243	0	0.54808	0.47523
mmu-miR-690	0	2.28304067156319	-1.2808	0.22878
mmu-miR-6911-3p	0	0.819460991987505	-0.44604	0.5734
mmu-miR-6914-3p	0	1.21485768131618	-0.56957	0.50702
mmu-miR-6922-5p	0	0.359070352953992	-0.23668	0.7033
mmu-miR-6944-3p	0	5.48281919775633	-2.5078	0.021735
mmu-miR-6948-3p	0	0.23413171199643	-0.16384	0.7579
mmu-miR-6952-5p	0	0.359070352953992	-0.23668	0.7033
mmu-miR-6971-3p	0	0.089767588238498	-0.068715	0.84734
mmu-miR-6989-3p	0	1.05359270398394	-0.53077	0.52732
mmu-miR-6998-5p	0	1.34651382357747	-0.62988	NA
mmu-miR-7012-3p	0	0.44883794119249	-0.28386	0.67132
mmu-miR-7032-3p	0	0.70239513598929	-0.39866	0.60051
mmu-miR-704	0	0.23413171199643	-0.16384	0.7579
mmu-miR-7075-5p	0	0.628373117669486	-0.37016	0.61737
mmu-miR-708-3p	2.59476435659611	13.483502873507	-1.7037	0.069703
mmu-miR-7084-5p	1.14653891727337	0	0.83185	0.34654
mmu-miR-708-5p	1.29738217829805	0.565903797190705	0.56438	0.60792
mmu-miR-709	0	2.73671380929298	-1.3362	0.21091
mmu-miR-744-5p	4.4766273242734	22.2098566129466	-1.8138	0.027943
mmu-miR-758-3p	0	0.179535176476996	-0.13003	0.78621
mmu-miR-760-3p	0	6.95412221365077	-2.1068	NA
mmu-miR-7650-5p	0	0.202476280219364	-0.14186	0.77639
mmu-miR-7653-5p	0	0.952272417904414	-0.74321	0.43518
mmu-miR-7658-5p	0	0.404952560438727	-0.25463	0.69118
mmu-miR-7661-3p	0	2.227239082413	-0.81701	0.3898
mmu-miR-7685-3p	0	1.01238140109682	-0.50492	0.54101
mmu-miR-7688-5p	0	7.4776096543236	-2.7678	0.010663
mmu-miR-770-3p	0	3.87723573170909	-2.1111	0.056001
mmu-miR-7a-1-3p	0.670094522405624	0	0.57621	0.461
mmu-miR-7a-2-3p	0	0.089767588238498	-0.068715	0.84734
mmu-miR-7a-5p	53.6841807763104	96.7392279846541	-0.81518	0.14419
mmu-miR-7b-5p	0	2.24786961884413	-1.2725	0.23147
mmu-miR-802-3p	0	0.089767588238498	-0.068715	0.84734
mmu-miR-802-5p	0.62728765589243	0	0.54808	0.47523
mmu-miR-8103	0	2.00617886246862	-1.3461	0.21239
mmu-miR-8105	0	2.45838297596252	-0.88395	NA
mmu-miR-8112	0	1.05359270398394	-0.53077	0.52732
mmu-miR-871-5p	0	0.089767588238498	-0.068715	0.84734
mmu-miR-872-3p	0	0.089767588238498	-0.068715	0.84734
mmu-miR-872-5p	0	5.39273786893756	-2.2278	0.043769
mmu-miR-873a-5p	0	0.296601032475211	-0.31388	0.66253
mmu-miR-874-3p	0	0.296601032475211	-0.31388	0.66253
mmu-miR-877-3p	0	4.58214065362534	-1.722	0.11602
mmu-miR-877-5p	0	2.45838297596252	-0.88395	NA
mmu-miR-881-3p	0.670094522405624	0.359070352953992	0.19799	0.82621
mmu-miR-92a-3p	193.706699982171	134.099804093351	0.50196	0.27228
mmu-miR-92b-3p	3.11401561797704	6.50690274533475	-0.74397	0.45869
mmu-miR-92b-5p	0	0.792162724227788	-0.63535	0.48543
mmu-miR-93-3p	0	0.202476280219364	-0.14186	0.77639
mmu-miR-93-5p	6.29326076395239	5.65831095079624	0.18877	0.82978
mmu-miR-9-3p	0	11.0096880682061	-3.1944	0.002661
mmu-miR-9-5p	26.7343272467179	256.731012653422	-3.0562	4.2503e-08
mmu-miR-96-5p	43.7128078100298	3.94858367216225	2.4264	0.015428
mmu-miR-98-5p	11.44147456094	14.4228680912991	-0.32516	NA
mmu-miR-99a-5p	550.759713842564	993.725903473474	-0.8271	0.036286
mmu-miR-99b-3p	9.43119099372311	11.8368575532133	-0.38274	0.62991
mmu-miR-99b-5p	107.407638012368	381.146414171152	-1.7714	5.4434e-05
mmu-miR-9b-3p	26.7343272467179	253.878552563726	-3.0421	4.6424e-08
mmu-miR-9b-5p	0	3.04371225595359	-0.98624	NA
novel_1	0.62728765589243	8.71709152553285	-2.1426	0.042309
novel_10	0.62728765589243	10.9390322221877	-2.4176	0.019894
novel_11	0	1.87305369597144	-0.76044	NA
novel_12	0	1.28772441598037	-0.60551	0.48895
novel_13	1.14653891727337	0.924974150144697	0.023502	0.98244
novel_14	0	0.987443470623478	-0.51316	0.53675
novel_15	0	0.628373117669486	-0.37016	0.61737
novel_16	0	0.628373117669486	-0.37016	0.61737
novel_2	0	1.40479027197858	-0.63976	0.472
novel_3	0	1.16697864710047	-0.5742	0.5049
novel_4	0	6.27676468680027	-0.34033	NA
novel_5	0	1.99011955196966	-0.78724	NA
novel_6	0	2.42971536263236	-0.8561	0.37299
novel_7	0	1.63892198397501	-0.70305	0.44167
novel_8	0	1.07721105886198	-0.54441	0.52028
novel_9	0	2.22425126396609	-0.83754	NA
