# Supplementary material for: MicroRNA Profile of Mouse Adipocyte-Derived Extracellular Vesicles
Source: Cells. 2024 Aug 1;13(15):1298. doi: 10.3390/cells13151298 (PMC11311276; doi:10.3390/cells13151298)
Supplement: Supplementary file 1 [file cells-13-01298-s001.zip › R1 Supplement/Supplemental Table 2.xlsx]

## Sheet: TargetScanHuman_8.0
Ortholog of target gene	Representative transcript	Gene name	3P-seq tags + 5	Conserved sites total	Conserved 8mer sites	Conserved 7mer-m8 sites	Conserved 7mer-A1 sites	Poorly conserved sites total	Poorly conserved 8mer sites	Poorly conserved 7mer-m8 sites	Poorly conserved 7mer-A1 sites	6mer sites	Representative miRNA	Predicted occupancy (low miRNA)
MEOX2	ENST00000262041.5	mesenchyme homeobox 2	5	2	2	0	0	0	0	0	0	0	mmu-miR-148a-3p
SNN	ENST00000329565.5	stannin	663	2	0	2	0	2	1	0	1	1	mmu-miR-148a-3p
GADD45A	ENST00000370986.4	growth arrest and DNA-damage-inducible, alpha	689	1	1	0	0	0	0	0	0	1	mmu-miR-148a-3p
TMEM54	ENST00000373463.3	transmembrane protein 54	35	1	1	0	0	0	0	0	0	0	mmu-miR-148a-3p
USP6	ENST00000332776.4	ubiquitin specific peptidase 6 (Tre-2 oncogene)	5	1	1	0	0	2	0	1	1	1	mmu-miR-148a-3p
B4GALT5	ENST00000371711.4	UDP-Gal:betaGlcNAc beta 1,4- galactosyltransferase, polypeptide 5	1000	1	1	0	0	2	0	0	2	3	mmu-miR-152-3p
UCP3	ENST00000314032.4	uncoupling protein 3 (mitochondrial, proton carrier)	10	1	1	0	0	2	0	2	0	1	mmu-miR-148a-3p
NPEPL1	ENST00000356091.6	aminopeptidase-like 1	134	1	1	0	0	0	0	0	0	0	mmu-miR-148a-3p
S1PR1	ENST00000305352.6	sphingosine-1-phosphate receptor 1	251	2	1	1	0	0	0	0	0	0	mmu-miR-148a-3p
SGMS1	ENST00000361781.2	sphingomyelin synthase 1	100	1	0	1	0	1	1	0	0	2	mmu-miR-148a-3p
EOGT	ENST00000383701.3	EGF domain-specific O-linked N-acetylglucosamine (GlcNAc) transferase	302	1	1	0	0	1	0	0	1	0	mmu-miR-148a-3p
ARRDC3	ENST00000265138.3	arrestin domain containing 3	1313	2	1	1	0	0	0	0	0	1	mmu-miR-148a-3p
SZRD1	ENST00000401089.3	SUZ RNA binding domain containing 1	137	2	0	2	0	0	0	0	0	1	mmu-miR-148a-3p
C5orf30	ENST00000319933.2	chromosome 5 open reading frame 30	889	1	1	0	0	0	0	0	0	2	mmu-miR-148a-3p
MMD	ENST00000262065.3	monocyte to macrophage differentiation-associated	558	1	1	0	0	0	0	0	0	1	mmu-miR-148a-3p
STAM	ENST00000377524.3	signal transducing adaptor molecule (SH3 domain and ITAM motif) 1	723	1	1	0	0	0	0	0	0	0	mmu-miR-148a-3p
STK38L	ENST00000389032.3	serine/threonine kinase 38 like	705	1	0	1	0	3	1	0	2	0	mmu-miR-148a-3p
TRAK2	ENST00000332624.3	trafficking protein, kinesin binding 2	353	1	1	0	0	1	0	0	1	0	mmu-miR-148a-3p
DCP2	ENST00000389063.2	decapping mRNA 2	155	3	0	3	0	2	1	1	0	0	mmu-miR-152-3p
SOS2	ENST00000216373.5	son of sevenless homolog 2 (Drosophila)	70	2	0	1	1	1	0	1	0	0	mmu-miR-148a-3p
CABP7	ENST00000216144.3	calcium binding protein 7	12	1	1	0	0	1	0	1	0	0	mmu-miR-148a-3p
ARAP2	ENST00000303965.4	ArfGAP with RhoGAP domain, ankyrin repeat and PH domain 2	121	1	0	1	0	2	1	1	0	1	mmu-miR-148a-3p
RAB34	ENST00000447716.1	RAB34, member RAS oncogene family	880	1	1	0	0	0	0	0	0	0	mmu-miR-148a-3p
MAF1	ENST00000322428.5	MAF1 homolog (S. cerevisiae)	698	1	1	0	0	1	0	0	1	0	mmu-miR-148a-3p
ARPP19	ENST00000566423.1	cAMP-regulated phosphoprotein, 19kDa	1316	1	1	0	0	1	1	0	0	0	mmu-miR-148b-3p
ELF5	ENST00000257832.2	E74-like factor 5 (ets domain transcription factor)	5	2	1	0	1	0	0	0	0	0	mmu-miR-148a-3p
PPP6R1	ENST00000412770.2	protein phosphatase 6, regulatory subunit 1	292	1	1	0	0	0	0	0	0	1	mmu-miR-152-3p
FXR1	ENST00000357559.4	fragile X mental retardation, autosomal homolog 1	434	1	1	0	0	0	0	0	0	0	mmu-miR-148a-3p
PPP1R10	ENST00000376511.2	protein phosphatase 1, regulatory subunit 10	893	3	1	2	0	0	0	0	0	0	mmu-miR-148a-3p
ITGA9	ENST00000264741.5	integrin, alpha 9	9	2	0	1	1	0	0	0	0	3	mmu-miR-148a-3p
YTHDC2	ENST00000161863.4	YTH domain containing 2	463	1	1	0	0	0	0	0	0	0	mmu-miR-148a-3p
AGFG1	ENST00000310078.8	ArfGAP with FG repeats 1	2019	1	0	1	0	1	0	1	0	3	mmu-miR-148a-3p
TGFA	ENST00000295400.6	transforming growth factor, alpha	36	1	1	0	0	1	0	1	0	1	mmu-miR-148a-3p
C18orf25	ENST00000282059.6	chromosome 18 open reading frame 25	688	2	0	2	0	0	0	0	0	1	mmu-miR-152-3p
NPTN	ENST00000345330.4	neuroplastin	2918	1	1	0	0	0	0	0	0	1	mmu-miR-148a-3p
UBAP2L	ENST00000343815.6	ubiquitin associated protein 2-like	3367	1	1	0	0	0	0	0	0	0	mmu-miR-148a-3p
AJUBA	ENST00000262713.2	ajuba LIM protein	871	1	1	0	0	1	1	0	0	0	mmu-miR-148a-3p
C1GALT1	ENST00000223122.3	core 1 synthase, glycoprotein-N-acetylgalactosamine 3-beta-galactosyltransferase, 1	44	1	1	0	0	0	0	0	0	1	mmu-miR-148a-3p
NAT14	ENST00000205194.4	N-acetyltransferase 14 (GCN5-related, putative)	392	1	1	0	0	0	0	0	0	0	mmu-miR-148a-3p
ST8SIA3	ENST00000324000.3	ST8 alpha-N-acetyl-neuraminide alpha-2,8-sialyltransferase 3	5	1	0	1	0	2	0	2	0	2	mmu-miR-152-3p
MITF	ENST00000328528.6	microphthalmia-associated transcription factor	593	2	0	1	1	0	0	0	0	1	mmu-miR-148a-3p
SMS	ENST00000404933.2	spermine synthase	14	1	1	0	0	0	0	0	0	0	mmu-miR-148a-3p
ARFIP1	ENST00000451320.2	ADP-ribosylation factor interacting protein 1	275	1	1	0	0	0	0	0	0	1	mmu-miR-148a-3p
FEZ2	ENST00000379245.4	fasciculation and elongation protein zeta 2 (zygin II)	323	1	1	0	0	1	0	1	0	1	mmu-miR-148a-3p
CHCHD4	ENST00000295767.5	coiled-coil-helix-coiled-coil-helix domain containing 4	8	1	0	1	0	0	0	0	0	0	mmu-miR-148a-3p
MRAS	ENST00000289104.4	muscle RAS oncogene homolog	181	1	1	0	0	0	0	0	0	0	mmu-miR-148a-3p
BARHL2	ENST00000370445.4	BarH-like homeobox 2	13	1	1	0	0	0	0	0	0	0	mmu-miR-148a-3p
C15orf27	ENST00000388942.3	chromosome 15 open reading frame 27	17	1	1	0	0	0	0	0	0	1	mmu-miR-148a-3p
ERRFI1	ENST00000377482.5	ERBB receptor feedback inhibitor 1	3807	1	1	0	0	0	0	0	0	1	mmu-miR-148a-3p
SGCB	ENST00000381431.5	sarcoglycan, beta (43kDa dystrophin-associated glycoprotein)	1795	1	1	0	0	1	0	1	0	1	mmu-miR-148a-3p
MTMR14	ENST00000353332.5	myotubularin related protein 14	173	1	1	0	0	0	0	0	0	0	mmu-miR-148a-3p
QKI	ENST00000392127.2	QKI, KH domain containing, RNA binding	323	4	3	0	1	0	0	0	0	3	mmu-miR-148a-3p
NRAS	ENST00000369535.4	neuroblastoma RAS viral (v-ras) oncogene homolog	551	1	1	0	0	0	0	0	0	0	mmu-miR-148a-3p
WDR20	ENST00000335263.5	WD repeat domain 20	288	1	1	0	0	0	0	0	0	0	mmu-miR-148a-3p
PEA15	ENST00000360472.4	phosphoprotein enriched in astrocytes 15	5239	1	1	0	0	0	0	0	0	1	mmu-miR-148a-3p
CDK5R1	ENST00000313401.3	cyclin-dependent kinase 5, regulatory subunit 1 (p35)	335	1	1	0	0	0	0	0	0	0	mmu-miR-148a-3p
HMG20A	ENST00000336216.4	high mobility group 20A	391	1	1	0	0	1	0	0	1	2	mmu-miR-148b-3p
SNX27	ENST00000368843.3	sorting nexin family member 27	46	1	0	1	0	1	0	0	1	0	mmu-miR-148a-3p
CDK19	ENST00000368911.3	cyclin-dependent kinase 19	51	2	1	1	0	1	1	0	0	0	mmu-miR-148a-3p
TNRC6A	ENST00000395799.3	trinucleotide repeat containing 6A	267	2	1	0	1	0	0	0	0	0	mmu-miR-148a-3p
RICTOR	ENST00000357387.3	RPTOR independent companion of MTOR, complex 2	441	2	0	1	1	3	0	1	2	0	mmu-miR-152-3p
STX3	ENST00000535361.1	syntaxin 3	564	1	1	0	0	0	0	0	0	2	mmu-miR-148a-3p
PNPLA6	ENST00000221249.6	patatin-like phospholipase domain containing 6	429	1	1	0	0	0	0	0	0	0	mmu-miR-148a-3p
ROBO1	ENST00000436010.2	roundabout, axon guidance receptor, homolog 1 (Drosophila)	546	2	0	2	0	1	0	0	1	0	mmu-miR-148a-3p
ARL6IP1	ENST00000304414.7	ADP-ribosylation factor-like 6 interacting protein 1	25	1	1	0	0	2	0	1	1	1	mmu-miR-148a-3p
WNT10B	ENST00000407467.1	wingless-type MMTV integration site family, member 10B	13	1	0	1	0	1	0	0	1	1	mmu-miR-148a-3p
PTEN	ENST00000371953.3	phosphatase and tensin homolog	118	2	1	1	0	0	0	0	0	2	mmu-miR-148b-3p
WASL	ENST00000223023.4	Wiskott-Aldrich syndrome-like	230	1	0	1	0	1	0	1	0	0	mmu-miR-152-3p
BTBD3	ENST00000254977.3	BTB (POZ) domain containing 3	3798	1	1	0	0	0	0	0	0	1	mmu-miR-148a-3p
PAPD4	ENST00000453514.1	PAP associated domain containing 4	434	1	0	1	0	1	0	1	0	0	mmu-miR-148a-3p
BICC1	ENST00000373886.3	bicaudal C homolog 1 (Drosophila)	165	1	1	0	0	0	0	0	0	0	mmu-miR-148a-3p
JPH3	ENST00000284262.2	junctophilin 3	318	1	0	1	0	1	0	1	0	1	mmu-miR-148a-3p
INHBB	ENST00000295228.3	inhibin, beta B	75	1	1	0	0	0	0	0	0	0	mmu-miR-148a-3p
CYTH3	ENST00000350796.3	cytohesin 3	248	1	1	0	0	1	0	0	1	0	mmu-miR-148a-3p
ELAVL4	ENST00000371824.1	ELAV like neuron-specific RNA binding protein 4	5	2	1	1	0	0	0	0	0	0	mmu-miR-148a-3p
ESR1	ENST00000440973.1	estrogen receptor 1	5	1	0	1	0	1	0	1	0	0	mmu-miR-152-3p
DGCR8	ENST00000383024.2	DGCR8 microprocessor complex subunit	1018	1	1	0	0	0	0	0	0	1	mmu-miR-148a-3p
PLAA	ENST00000397292.3	phospholipase A2-activating protein	416	1	1	0	0	1	0	0	1	0	mmu-miR-148a-3p
TMSB4X	ENST00000451311.2	thymosin beta 4, X-linked	5	1	0	1	0	0	0	0	0	0	mmu-miR-148a-3p
H2AFY	ENST00000511689.1	H2A histone family, member Y	2126	1	0	0	1	0	0	0	0	1	mmu-miR-148a-3p
FAM104A	ENST00000581110.1	family with sequence similarity 104, member A	2724	1	1	0	0	1	0	1	0	1	mmu-miR-148b-3p
CAND1	ENST00000545606.1	cullin-associated and neddylation-dissociated 1	1568	1	1	0	0	1	0	1	0	0	mmu-miR-148a-3p
MNT	ENST00000174618.4	MNT, MAX dimerization protein	146	1	1	0	0	2	0	2	0	0	mmu-miR-148a-3p
ROCK1	ENST00000399799.2	Rho-associated, coiled-coil containing protein kinase 1	7	2	0	1	1	0	0	0	0	1	mmu-miR-148a-3p
ST18	ENST00000276480.7	suppression of tumorigenicity 18 (breast carcinoma) (zinc finger protein)	5	1	1	0	0	0	0	0	0	0	mmu-miR-148a-3p
TNRC6C	ENST00000335749.4	trinucleotide repeat containing 6C	248	2	1	0	1	1	0	0	1	0	mmu-miR-148a-3p
NRP1	ENST00000374875.1	neuropilin 1	586	1	1	0	0	0	0	0	0	1	mmu-miR-148a-3p
ITGA5	ENST00000293379.4	integrin, alpha 5 (fibronectin receptor, alpha polypeptide)	5599	2	1	1	0	0	0	0	0	0	mmu-miR-148a-3p
NPTX1	ENST00000306773.4	neuronal pentraxin I	1876	1	1	0	0	0	0	0	0	2	mmu-miR-148a-3p
OSBPL11	ENST00000296220.5	oxysterol binding protein-like 11	101	2	2	0	0	0	0	0	0	0	mmu-miR-148b-3p
RGMA	ENST00000557420.1	RGM domain family, member A	145	1	1	0	0	0	0	0	0	0	mmu-miR-148a-3p
UHMK1	ENST00000538489.1	U2AF homology motif (UHM) kinase 1	48	2	0	1	1	2	0	1	1	3	mmu-miR-148a-3p
KIAA1468	ENST00000398130.2	KIAA1468	756	1	0	1	0	0	0	0	0	0	mmu-miR-148a-3p
KLF6	ENST00000542957.1	Kruppel-like factor 6	4644	2	0	1	1	0	0	0	0	0	mmu-miR-148a-3p
PDIA3	ENST00000300289.5	protein disulfide isomerase family A, member 3	884	1	0	1	0	0	0	0	0	0	mmu-miR-148a-3p
MED12L	ENST00000474524.1	mediator complex subunit 12-like	30	1	1	0	0	0	0	0	0	0	mmu-miR-148a-3p
YPEL3	ENST00000566134.1	yippee-like 3 (Drosophila)	330	1	0	1	0	0	0	0	0	0	mmu-miR-148a-3p
FAM43A	ENST00000329759.4	family with sequence similarity 43, member A	287	1	0	1	0	0	0	0	0	0	mmu-miR-148a-3p
MDFIC	ENST00000393486.1	MyoD family inhibitor domain containing	601	1	0	1	0	0	0	0	0	2	mmu-miR-148a-3p
GMFB	ENST00000554908.1	glia maturation factor, beta	15	1	0	1	0	0	0	0	0	0	mmu-miR-148a-3p
SKP1	ENST00000353411.6	S-phase kinase-associated protein 1	416	1	0	1	0	0	0	0	0	0	mmu-miR-148a-3p
GLRX5	ENST00000331334.4	glutaredoxin 5	6308	1	0	1	0	0	0	0	0	0	mmu-miR-148a-3p
CUL5	ENST00000393094.2	cullin 5	761	1	1	0	0	0	0	0	0	1	mmu-miR-148a-3p
DHRS13	ENST00000378895.4	dehydrogenase/reductase (SDR family) member 13	596	1	0	1	0	1	0	0	1	0	mmu-miR-148a-3p
HOXC8	ENST00000040584.4	homeobox C8	5	1	1	0	0	1	0	0	1	0	mmu-miR-148a-3p
C7orf71	ENST00000409974.3	chromosome 7 open reading frame 71	5	1	1	0	0	0	0	0	0	0	mmu-miR-148a-3p
HECW2	ENST00000260983.3	HECT, C2 and WW domain containing E3 ubiquitin protein ligase 2	28	1	1	0	0	1	0	0	1	1	mmu-miR-152-3p
ERBB3	ENST00000267101.3	v-erb-b2 avian erythroblastic leukemia viral oncogene homolog 3	926	1	1	0	0	1	0	1	0	0	mmu-miR-148a-3p
EPN2	ENST00000314728.5	epsin 2	1609	1	1	0	0	1	1	0	0	0	mmu-miR-148a-3p
GPATCH8	ENST00000591680.1	G patch domain containing 8	337	1	1	0	0	1	0	1	0	0	mmu-miR-148a-3p
ABCA1	ENST00000374736.3	ATP-binding cassette, sub-family A (ABC1), member 1	184	1	0	1	0	2	0	1	1	0	mmu-miR-148a-3p
USP48	ENST00000400301.1	ubiquitin specific peptidase 48	3036	1	1	0	0	0	0	0	0	0	mmu-miR-148a-3p
SRSF11	ENST00000370950.3	serine/arginine-rich splicing factor 11	1201	1	1	0	0	0	0	0	0	0	mmu-miR-148a-3p
CNTN4	ENST00000427331.1	contactin 4	191	1	1	0	0	0	0	0	0	0	mmu-miR-148a-3p
C7orf60	ENST00000297145.4	chromosome 7 open reading frame 60	39	1	1	0	0	0	0	0	0	0	mmu-miR-148a-3p
MAFB	ENST00000373313.2	v-maf avian musculoaponeurotic fibrosarcoma oncogene homolog B	333	1	1	0	0	0	0	0	0	1	mmu-miR-148a-3p
GAP43	ENST00000305124.6	growth associated protein 43	5	1	0	1	0	0	0	0	0	0	mmu-miR-148a-3p
NOG	ENST00000332822.4	noggin	107	1	0	1	0	0	0	0	0	0	mmu-miR-148a-3p
AGO4	ENST00000373210.3	argonaute RISC catalytic component 4	96	1	1	0	0	2	0	2	0	1	mmu-miR-148a-3p
DYNLL2	ENST00000579991.2	dynein, light chain, LC8-type 2	1162	1	0	1	0	0	0	0	0	3	mmu-miR-152-3p
LBR	ENST00000272163.4	lamin B receptor	1217	1	1	0	0	0	0	0	0	0	mmu-miR-148b-3p
DNMT1	ENST00000340748.4	DNA (cytosine-5-)-methyltransferase 1	47	1	1	0	0	0	0	0	0	0	mmu-miR-152-3p
C5orf24	ENST00000394976.3	chromosome 5 open reading frame 24	2668	1	0	1	0	1	0	1	0	0	mmu-miR-148a-3p
FMR1	ENST00000370471.3	fragile X mental retardation 1	1155	1	1	0	0	0	0	0	0	0	mmu-miR-148a-3p
ADAM10	ENST00000260408.3	ADAM metallopeptidase domain 10	385	1	1	0	0	0	0	0	0	1	mmu-miR-148a-3p
RNF38	ENST00000259605.6	ring finger protein 38	348	1	0	1	0	0	0	0	0	0	mmu-miR-148a-3p
ZNRF1	ENST00000335325.4	zinc and ring finger 1, E3 ubiquitin protein ligase	519	1	1	0	0	0	0	0	0	2	mmu-miR-148a-3p
FAM122A	ENST00000394264.3	family with sequence similarity 122A	1277	1	0	0	1	0	0	0	0	0	mmu-miR-152-3p
TGIF2	ENST00000373874.2	TGFB-induced factor homeobox 2	192	2	1	1	0	0	0	0	0	2	mmu-miR-152-3p
AKAP1	ENST00000337714.3	A kinase (PRKA) anchor protein 1	843	1	0	1	0	0	0	0	0	0	mmu-miR-148a-3p
MLLT10	ENST00000377072.3	myeloid/lymphoid or mixed-lineage leukemia (trithorax homolog, Drosophila); translocated to, 10	495	1	1	0	0	0	0	0	0	0	mmu-miR-148a-3p
GPI	ENST00000415930.3	glucose-6-phosphate isomerase	8230	1	0	1	0	0	0	0	0	0	mmu-miR-148a-3p
NAA15	ENST00000296543.5	N(alpha)-acetyltransferase 15, NatA auxiliary subunit	546	1	0	1	0	0	0	0	0	1	mmu-miR-152-3p
ISM1	ENST00000262487.4	isthmin 1, angiogenesis inhibitor	9	1	1	0	0	0	0	0	0	0	mmu-miR-148a-3p
BCL2L13	ENST00000418951.2	BCL2-like 13 (apoptosis facilitator)	741	1	0	1	0	1	0	1	0	0	mmu-miR-148a-3p
ARHGAP21	ENST00000396432.2	Rho GTPase activating protein 21	10	1	0	1	0	1	0	1	0	0	mmu-miR-148a-3p
KAT7	ENST00000259021.4	K(lysine) acetyltransferase 7	48	2	1	0	1	0	0	0	0	2	mmu-miR-148a-3p
SIK1	ENST00000270162.6	salt-inducible kinase 1	2163	1	1	0	0	1	0	1	0	0	mmu-miR-148a-3p
CANX	ENST00000247461.4	calnexin	17053	1	1	0	0	1	0	0	1	1	mmu-miR-148a-3p
LIPA	ENST00000336233.5	lipase A, lysosomal acid, cholesterol esterase	1793	1	1	0	0	0	0	0	0	0	mmu-miR-148a-3p
C16orf70	ENST00000219139.3	chromosome 16 open reading frame 70	485	1	0	1	0	0	0	0	0	1	mmu-miR-148a-3p
ORMDL1	ENST00000392350.3	ORM1-like 1 (S. cerevisiae)	998	1	0	1	0	0	0	0	0	0	mmu-miR-148a-3p
UBXN1	ENST00000294119.2	UBX domain protein 1	48	1	0	0	1	0	0	0	0	0	mmu-miR-148a-3p
NOVA1	ENST00000465357.2	neuro-oncological ventral antigen 1	5	1	0	0	1	0	0	0	0	2	mmu-miR-148a-3p
LRRC41	ENST00000343304.6	leucine rich repeat containing 41	1532	1	1	0	0	0	0	0	0	0	mmu-miR-148a-3p
RPH3AL	ENST00000331302.7	rabphilin 3A-like (without C2 domains)	60	1	0	1	0	0	0	0	0	0	mmu-miR-148a-3p
RFX7	ENST00000423270.1	regulatory factor X, 7	1049	1	0	0	1	1	1	0	0	0	mmu-miR-148a-3p
PPP1CB	ENST00000395366.2	protein phosphatase 1, catalytic subunit, beta isozyme	5795	1	0	1	0	0	0	0	0	0	mmu-miR-148b-3p
FBXL19	ENST00000338343.4	F-box and leucine-rich repeat protein 19	75	1	1	0	0	0	0	0	0	0	mmu-miR-148a-3p
PRKAA1	ENST00000397128.2	protein kinase, AMP-activated, alpha 1 catalytic subunit	1415	1	1	0	0	0	0	0	0	0	mmu-miR-148a-3p
KMT2A	ENST00000534358.1	lysine (K)-specific methyltransferase 2A	1092	2	1	1	0	0	0	0	0	1	mmu-miR-148a-3p
MTF1	ENST00000373036.4	metal-regulatory transcription factor 1	98	2	0	2	0	0	0	0	0	0	mmu-miR-148a-3p
FBN1	ENST00000316623.5	fibrillin 1	798	2	1	1	0	0	0	0	0	0	mmu-miR-148a-3p
CLOCK	ENST00000309964.4	clock circadian regulator	86	1	0	1	0	2	0	0	2	0	mmu-miR-148a-3p
NEURL4	ENST00000315614.7	neuralized homolog 4 (Drosophila)	469	1	1	0	0	0	0	0	0	0	mmu-miR-148a-3p
SLC25A44	ENST00000359511.4	solute carrier family 25, member 44	760	1	0	1	0	0	0	0	0	0	mmu-miR-148a-3p
ZNF618	ENST00000288466.7	zinc finger protein 618	778	2	0	1	1	1	1	0	0	1	mmu-miR-148a-3p
AHDC1	ENST00000247087.5	AT hook, DNA binding motif, containing 1	174	1	1	0	0	0	0	0	0	0	mmu-miR-148a-3p
ATP8A1	ENST00000381668.5	ATPase, aminophospholipid transporter (APLT), class I, type 8A, member 1	48	1	0	1	0	1	0	1	0	0	mmu-miR-148a-3p
OTUD4	ENST00000454497.2	OTU domain containing 4	18	1	1	0	0	1	1	0	0	1	mmu-miR-148a-3p
FAM184A	ENST00000338891.7	family with sequence similarity 184, member A	167	1	0	1	0	0	0	0	0	0	mmu-miR-148a-3p
KIAA0232	ENST00000425103.1	KIAA0232	119	2	1	0	1	0	0	0	0	4	mmu-miR-148b-3p
TMSB10	ENST00000233143.4	thymosin beta 10	49918	1	0	1	0	0	0	0	0	0	mmu-miR-148a-3p
UBE2D1	ENST00000373910.4	ubiquitin-conjugating enzyme E2D 1	200	1	0	1	0	0	0	0	0	0	mmu-miR-148a-3p
RLIM	ENST00000332687.6	ring finger protein, LIM domain interacting	662	1	0	1	0	1	0	1	0	0	mmu-miR-148a-3p
UBE2W	ENST00000517608.1	ubiquitin-conjugating enzyme E2W (putative)	102	1	0	1	0	0	0	0	0	0	mmu-miR-148a-3p
ARL8B	ENST00000419534.2	ADP-ribosylation factor-like 8B	664	1	0	1	0	0	0	0	0	0	mmu-miR-148a-3p
ZNF821	ENST00000564134.1	zinc finger protein 821	56	1	1	0	0	0	0	0	0	0	mmu-miR-148a-3p
CCNF	ENST00000397066.4	cyclin F	1432	1	1	0	0	0	0	0	0	0	mmu-miR-148a-3p
COL2A1	ENST00000380518.3	collagen, type II, alpha 1	1518	1	1	0	0	0	0	0	0	0	mmu-miR-148a-3p
BTAF1	ENST00000265990.6	BTAF1 RNA polymerase II, B-TFIID transcription factor-associated, 170kDa	917	1	0	1	0	0	0	0	0	0	mmu-miR-148a-3p
MTSS1L	ENST00000338779.6	metastasis suppressor 1-like	2982	1	0	1	0	0	0	0	0	0	mmu-miR-148a-3p
TMEM9B	ENST00000309134.5	TMEM9 domain family, member B	195	1	1	0	0	1	0	1	0	0	mmu-miR-148a-3p
E2F3	ENST00000346618.3	E2F transcription factor 3	91	1	0	1	0	1	1	0	0	1	mmu-miR-148a-3p
CERS5	ENST00000317551.6	ceramide synthase 5	86	1	0	0	1	0	0	0	0	0	mmu-miR-148a-3p
DMXL1	ENST00000311085.8	Dmx-like 1	136	1	1	0	0	0	0	0	0	1	mmu-miR-148a-3p
DDX6	ENST00000264018.4	DEAD (Asp-Glu-Ala-Asp) box helicase 6	11	1	0	1	0	0	0	0	0	0	mmu-miR-148a-3p
CCDC71	ENST00000321895.6	coiled-coil domain containing 71	64	1	0	1	0	0	0	0	0	0	mmu-miR-148a-3p
STOX2	ENST00000308497.4	storkhead box 2	379	1	1	0	0	1	0	0	1	1	mmu-miR-148a-3p
ZBTB18	ENST00000358704.4	zinc finger and BTB domain containing 18	935	1	0	1	0	0	0	0	0	0	mmu-miR-148a-3p
E2F7	ENST00000416496.2	E2F transcription factor 7	308	2	0	1	1	0	0	0	0	0	mmu-miR-148a-3p
TAF4B	ENST00000269142.5	TAF4b RNA polymerase II, TATA box binding protein (TBP)-associated factor, 105kDa	52	1	0	1	0	0	0	0	0	1	mmu-miR-148a-3p
CSF1	ENST00000329608.6	colony stimulating factor 1 (macrophage)	290	2	1	1	0	0	0	0	0	1	mmu-miR-148a-3p
MARCH2	ENST00000602117.1	membrane-associated ring finger (C3HC4) 2, E3 ubiquitin protein ligase	909	1	0	1	0	0	0	0	0	0	mmu-miR-148a-3p
ESRRG	ENST00000361525.3	estrogen-related receptor gamma	5	1	1	0	0	0	0	0	0	1	mmu-miR-148a-3p
BRPF1	ENST00000383829.2	bromodomain and PHD finger containing, 1	351	1	1	0	0	0	0	0	0	0	mmu-miR-148a-3p
MPPED2	ENST00000358117.5	metallophosphoesterase domain containing 2	42	1	0	1	0	0	0	0	0	0	mmu-miR-148a-3p
CNOT6	ENST00000393356.1	CCR4-NOT transcription complex, subunit 6	300	2	0	2	0	0	0	0	0	3	mmu-miR-148a-3p
SSR1	ENST00000244763.4	signal sequence receptor, alpha	12917	1	0	1	0	1	0	1	0	0	mmu-miR-148a-3p
NRARP	ENST00000356628.2	NOTCH-regulated ankyrin repeat protein	56	1	1	0	0	0	0	0	0	0	mmu-miR-148a-3p
ITSN2	ENST00000361999.3	intersectin 2	63	1	1	0	0	0	0	0	0	0	mmu-miR-148a-3p
NDP	ENST00000378062.5	Norrie disease (pseudoglioma)	5	1	1	0	0	0	0	0	0	0	mmu-miR-148a-3p
TBCK	ENST00000273980.5	TBC1 domain containing kinase	20	1	1	0	0	3	1	0	2	0	mmu-miR-148b-3p
ATP7A	ENST00000343533.5	ATPase, Cu++ transporting, alpha polypeptide	141	1	1	0	0	0	0	0	0	1	mmu-miR-148a-3p
SOS1	ENST00000426016.1	son of sevenless homolog 1 (Drosophila)	189	1	1	0	0	0	0	0	0	2	mmu-miR-148a-3p
FOXF1	ENST00000262426.4	forkhead box F1	836	1	0	1	0	0	0	0	0	0	mmu-miR-148a-3p
MMS19	ENST00000327277.7	MMS19 nucleotide excision repair homolog (S. cerevisiae)	1062	1	1	0	0	0	0	0	0	0	mmu-miR-148a-3p
TMED7	ENST00000456936.3	transmembrane emp24 protein transport domain containing 7	1571	2	0	2	0	1	1	0	0	0	mmu-miR-152-3p
XPO4	ENST00000400602.2	exportin 4	718	1	1	0	0	0	0	0	0	1	mmu-miR-152-3p
PTPRA	ENST00000216877.6	protein tyrosine phosphatase, receptor type, A	7517	1	0	0	1	0	0	0	0	0	mmu-miR-148b-3p
MAF	ENST00000393350.1	v-maf avian musculoaponeurotic fibrosarcoma oncogene homolog	608	1	1	0	0	0	0	0	0	0	mmu-miR-148a-3p
DCUN1D3	ENST00000324344.4	DCN1, defective in cullin neddylation 1, domain containing 3	53	1	0	1	0	2	1	0	1	0	mmu-miR-148a-3p
RAB12	ENST00000329286.6	RAB12, member RAS oncogene family	589	1	0	1	0	0	0	0	0	0	mmu-miR-148a-3p
USP47	ENST00000339865.5	ubiquitin specific peptidase 47	665	1	0	0	1	0	0	0	0	0	mmu-miR-148a-3p
KLF4	ENST00000374672.4	Kruppel-like factor 4 (gut)	22	1	0	1	0	0	0	0	0	0	mmu-miR-148a-3p
ZCCHC2	ENST00000269499.5	zinc finger, CCHC domain containing 2	13	1	1	0	0	0	0	0	0	1	mmu-miR-148a-3p
ACVR1	ENST00000263640.3	activin A receptor, type I	1523	1	0	1	0	0	0	0	0	0	mmu-miR-148a-3p
MTMR12	ENST00000280285.5	myotubularin related protein 12	156	1	1	0	0	0	0	0	0	0	mmu-miR-148a-3p
RSBN1L	ENST00000334955.8	round spermatid basic protein 1-like	640	1	0	1	0	0	0	0	0	1	mmu-miR-152-3p
LRCH1	ENST00000311191.6	leucine-rich repeats and calponin homology (CH) domain containing 1	381	1	0	1	0	1	0	1	0	0	mmu-miR-148a-3p
NR2C2AP	ENST00000331552.7	nuclear receptor 2C2-associated protein	8	1	0	1	0	0	0	0	0	0	mmu-miR-148a-3p
ATP2B4	ENST00000367218.3	ATPase, Ca++ transporting, plasma membrane 4	7311	1	1	0	0	0	0	0	0	1	mmu-miR-148a-3p
CS	ENST00000548567.1	citrate synthase	52	1	0	0	1	0	0	0	0	0	mmu-miR-148a-3p
ZC3H12C	ENST00000278590.3	zinc finger CCCH-type containing 12C	150	1	0	0	1	1	1	0	0	1	mmu-miR-148a-3p
BBX	ENST00000415149.2	bobby sox homolog (Drosophila)	141	1	0	0	1	2	1	1	0	2	mmu-miR-148a-3p
CDC25B	ENST00000245960.5	cell division cycle 25B	3358	1	0	0	1	0	0	0	0	0	mmu-miR-148a-3p
PDK4	ENST00000005178.5	pyruvate dehydrogenase kinase, isozyme 4	5549	1	1	0	0	0	0	0	0	0	mmu-miR-148a-3p
HIVEP1	ENST00000379388.2	human immunodeficiency virus type I enhancer binding protein 1	781	1	0	1	0	0	0	0	0	0	mmu-miR-148a-3p
DRGX	ENST00000374139.2	dorsal root ganglia homeobox	5	1	0	0	1	0	0	0	0	0	mmu-miR-148a-3p
ZADH2	ENST00000322342.3	zinc binding alcohol dehydrogenase domain containing 2	207	1	0	0	1	1	0	0	1	1	mmu-miR-152-3p
TFRC	ENST00000540528.1	transferrin receptor	296	1	0	0	1	0	0	0	0	0	mmu-miR-148a-3p
MTMR10	ENST00000435680.1	myotubularin related protein 10	30	1	0	1	0	0	0	0	0	0	mmu-miR-148a-3p
EMX2	ENST00000442245.4	empty spiracles homeobox 2	54	1	0	0	1	0	0	0	0	1	mmu-miR-148a-3p
DYRK1B	ENST00000593685.1	dual-specificity tyrosine-(Y)-phosphorylation regulated kinase 1B	7	1	1	0	0	0	0	0	0	0	mmu-miR-148a-3p
POU3F2	ENST00000328345.5	POU class 3 homeobox 2	274	1	0	1	0	0	0	0	0	1	mmu-miR-152-3p
ZNF804A	ENST00000302277.6	zinc finger protein 804A	5	1	0	0	1	0	0	0	0	0	mmu-miR-148a-3p
MGAT5	ENST00000409645.1	mannosyl (alpha-1,6-)-glycoprotein beta-1,6-N-acetyl-glucosaminyltransferase	1627	1	1	0	0	2	1	0	1	0	mmu-miR-148a-3p
PPP1R9A	ENST00000289495.5	protein phosphatase 1, regulatory subunit 9A	46	1	0	1	0	4	0	3	1	0	mmu-miR-152-3p
UNC79	ENST00000553484.1	unc-79 homolog (C. elegans)	5	1	1	0	0	0	0	0	0	0	mmu-miR-148a-3p
CHD1	ENST00000284049.3	chromodomain helicase DNA binding protein 1	35	1	0	1	0	0	0	0	0	1	mmu-miR-148a-3p
MSI2	ENST00000284073.2	musashi RNA-binding protein 2	283	1	0	1	0	1	0	0	1	3	mmu-miR-148b-3p
CLUH	ENST00000570628.2	clustered mitochondria (cluA/CLU1) homolog	125	1	0	1	0	0	0	0	0	0	mmu-miR-148a-3p
BCL7A	ENST00000538010.1	B-cell CLL/lymphoma 7A	96	1	0	1	0	0	0	0	0	2	mmu-miR-148b-3p
LRP4	ENST00000378623.1	low density lipoprotein receptor-related protein 4	152	1	0	0	1	0	0	0	0	0	mmu-miR-148a-3p
NOL4	ENST00000261592.5	nucleolar protein 4	12	1	1	0	0	0	0	0	0	0	mmu-miR-148a-3p
PPFIA2	ENST00000549396.1	protein tyrosine phosphatase, receptor type, f polypeptide (PTPRF), interacting protein (liprin), alpha 2	5	1	0	0	1	0	0	0	0	1	mmu-miR-148a-3p
TAF4	ENST00000252996.4	TAF4 RNA polymerase II, TATA box binding protein (TBP)-associated factor, 135kDa	61	1	0	1	0	0	0	0	0	0	mmu-miR-148a-3p
MLEC	ENST00000228506.3	malectin	12084	1	0	1	0	1	0	0	1	2	mmu-miR-148a-3p
CAMSAP1	ENST00000389532.4	calmodulin regulated spectrin-associated protein 1	966	1	0	0	1	0	0	0	0	0	mmu-miR-148a-3p
VSNL1	ENST00000406397.1	visinin-like 1	89	1	0	0	1	0	0	0	0	0	mmu-miR-148a-3p
LRP2	ENST00000263816.3	low density lipoprotein receptor-related protein 2	56	1	1	0	0	0	0	0	0	0	mmu-miR-148a-3p
LYPD3	ENST00000244333.3	LY6/PLAUR domain containing 3	13	1	0	1	0	0	0	0	0	1	mmu-miR-148a-3p
PRICKLE2	ENST00000295902.6	prickle homolog 2 (Drosophila)	20	1	0	1	0	2	0	1	1	1	mmu-miR-148a-3p
RALA	ENST00000005257.2	v-ral simian leukemia viral oncogene homolog A (ras related)	21	1	0	1	0	0	0	0	0	0	mmu-miR-148a-3p
STXBP5	ENST00000367481.3	syntaxin binding protein 5 (tomosyn)	555	1	0	0	1	1	0	1	0	2	mmu-miR-152-3p
ZNF784	ENST00000591479.1	zinc finger protein 784	19	1	0	1	0	0	0	0	0	0	mmu-miR-148a-3p
HLF	ENST00000226067.5	hepatic leukemia factor	15	1	0	1	0	1	0	1	0	1	mmu-miR-148b-3p
JARID2	ENST00000341776.2	jumonji, AT rich interactive domain 2	199	1	1	0	0	0	0	0	0	0	mmu-miR-148a-3p
NAT8L	ENST00000331662.3	N-acetyltransferase 8-like (GCN5-related, putative)	220	1	1	0	0	0	0	0	0	3	mmu-miR-148a-3p
USP33	ENST00000370794.3	ubiquitin specific peptidase 33	287	1	0	1	0	0	0	0	0	1	mmu-miR-148a-3p
SUN2	ENST00000405510.1	Sad1 and UNC84 domain containing 2	501	1	0	1	0	0	0	0	0	1	mmu-miR-148a-3p
AP4E1	ENST00000261842.5	adaptor-related protein complex 4, epsilon 1 subunit	57	1	1	0	0	0	0	0	0	2	mmu-miR-148a-3p
FOXK2	ENST00000335255.5	forkhead box K2	450	1	0	0	1	0	0	0	0	0	mmu-miR-148a-3p
TNFRSF1B	ENST00000376259.3	tumor necrosis factor receptor superfamily, member 1B	243	1	0	1	0	0	0	0	0	1	mmu-miR-148a-3p
ERLIN1	ENST00000421367.2	ER lipid raft associated 1	86	1	0	1	0	1	0	1	0	0	mmu-miR-148a-3p
PPARGC1A	ENST00000264867.2	peroxisome proliferator-activated receptor gamma, coactivator 1 alpha	19	1	0	1	0	0	0	0	0	0	mmu-miR-148a-3p
C6orf62	ENST00000378119.4	chromosome 6 open reading frame 62	300	1	0	1	0	1	0	1	0	1	mmu-miR-148a-3p
HNF4G	ENST00000396423.2	hepatocyte nuclear factor 4, gamma	5	1	0	1	0	0	0	0	0	1	mmu-miR-148a-3p
BCL7B	ENST00000223368.2	B-cell CLL/lymphoma 7B	4037	1	0	0	1	0	0	0	0	0	mmu-miR-148a-3p
PTPN14	ENST00000366956.5	protein tyrosine phosphatase, non-receptor type 14	301	1	0	1	0	1	0	1	0	1	mmu-miR-148a-3p
CHD7	ENST00000423902.2	chromodomain helicase DNA binding protein 7	925	1	0	1	0	1	0	0	1	0	mmu-miR-148a-3p
STT3A	ENST00000392708.4	STT3A, subunit of the oligosaccharyltransferase complex (catalytic)	3595	1	0	0	1	0	0	0	0	0	mmu-miR-148a-3p
HIATL1	ENST00000428393.2	hippocampus abundant transcript-like 1	767	1	1	0	0	0	0	0	0	0	mmu-miR-148a-3p
LPPR5	ENST00000370188.3	Lipid phosphate phosphatase-related protein type 5	23	1	0	1	0	0	0	0	0	0	mmu-miR-148a-3p
CPEB4	ENST00000265085.5	cytoplasmic polyadenylation element binding protein 4	472	2	0	2	0	0	0	0	0	0	mmu-miR-148a-3p
LIN28A	ENST00000326279.6	lin-28 homolog A (C. elegans)	5	1	0	1	0	1	0	1	0	0	mmu-miR-148a-3p
GJD2	ENST00000290374.4	gap junction protein, delta 2, 36kDa	5	1	0	1	0	0	0	0	0	0	mmu-miR-148a-3p
RALBP1	ENST00000383432.3	ralA binding protein 1	134	1	0	1	0	0	0	0	0	0	mmu-miR-148a-3p
ZFPM2	ENST00000407775.2	zinc finger protein, FOG family member 2	595	1	0	1	0	0	0	0	0	0	mmu-miR-148a-3p
SIRT7	ENST00000328666.6	sirtuin 7	8	1	0	1	0	0	0	0	0	0	mmu-miR-148a-3p
ATP6AP2	ENST00000378438.4	ATPase, H+ transporting, lysosomal accessory protein 2	6001	1	0	0	1	0	0	0	0	1	mmu-miR-148a-3p
HSPA4L	ENST00000296464.4	heat shock 70kDa protein 4-like	348	2	1	0	1	0	0	0	0	2	mmu-miR-148a-3p
ITGB8	ENST00000222573.4	integrin, beta 8	17	1	0	0	1	0	0	0	0	0	mmu-miR-148a-3p
MDGA2	ENST00000439988.3	MAM domain-containing glycosylphosphatidylinositol anchor protein 2	0	1	0	1	0	0	0	0	0	2	mmu-miR-148a-3p
PIK3R3	ENST00000262741.5	phosphoinositide-3-kinase, regulatory subunit 3 (gamma)	335	1	1	0	0	0	0	0	0	1	mmu-miR-148b-3p
ELAVL2	ENST00000380110.4	ELAV like neuron-specific RNA binding protein 2	78	1	1	0	0	0	0	0	0	0	mmu-miR-148a-3p
ULK3	ENST00000440863.2	unc-51 like kinase 3	22	1	0	1	0	0	0	0	0	0	mmu-miR-148a-3p
BCL2L11	ENST00000393256.3	BCL2-like 11 (apoptosis facilitator)	105	2	1	0	1	1	0	1	0	0	mmu-miR-148a-3p
ROBO2	ENST00000461745.1	roundabout, axon guidance receptor, homolog 2 (Drosophila)	22	1	0	1	0	0	0	0	0	0	mmu-miR-148a-3p
MUM1L1	ENST00000357175.2	melanoma associated antigen (mutated) 1-like 1	50	1	0	1	0	0	0	0	0	1	mmu-miR-148a-3p
OXSR1	ENST00000311806.3	oxidative stress responsive 1	1790	1	1	0	0	1	0	1	0	0	mmu-miR-148a-3p
AC068987.1	ENST00000599343.1	HCG1997999; cDNA FLJ33996 fis, clone DFNES2008881	44	1	0	1	0	0	0	0	0	0	mmu-miR-148a-3p
NHS	ENST00000380060.3	Nance-Horan syndrome (congenital cataracts and dental anomalies)	72	1	1	0	0	0	0	0	0	0	mmu-miR-148a-3p
FCHO2	ENST00000430046.2	FCH domain only 2	158	1	0	0	1	0	0	0	0	0	mmu-miR-148a-3p
HMGB3	ENST00000325307.7	high mobility group box 3	295	1	0	1	0	0	0	0	0	1	mmu-miR-148b-3p
LRFN1	ENST00000248668.4	leucine rich repeat and fibronectin type III domain containing 1	82	1	0	0	1	0	0	0	0	0	mmu-miR-148a-3p
GPM6A	ENST00000280187.7	glycoprotein M6A	335	1	1	0	0	0	0	0	0	0	mmu-miR-148a-3p
TAF1D	ENST00000448108.2	TATA box binding protein (TBP)-associated factor, RNA polymerase I, D, 41kDa	132	1	0	1	0	0	0	0	0	1	mmu-miR-148a-3p
SH2B3	ENST00000341259.2	SH2B adaptor protein 3	89	1	0	1	0	0	0	0	0	1	mmu-miR-148a-3p
LMTK2	ENST00000297293.5	lemur tyrosine kinase 2	51	1	0	1	0	0	0	0	0	2	mmu-miR-148a-3p
ARMC5	ENST00000457010.2	armadillo repeat containing 5	376	1	1	0	0	1	0	1	0	0	mmu-miR-148a-3p
GDF6	ENST00000287020.5	growth differentiation factor 6	14	1	0	1	0	0	0	0	0	0	mmu-miR-148a-3p
BACH2	ENST00000257749.4	BTB and CNC homology 1, basic leucine zipper transcription factor 2	74	1	1	0	0	0	0	0	0	1	mmu-miR-148a-3p
CDK8	ENST00000536792.1	cyclin-dependent kinase 8	280	1	0	1	0	0	0	0	0	0	mmu-miR-152-3p
MARCH3	ENST00000308660.5	membrane-associated ring finger (C3HC4) 3, E3 ubiquitin protein ligase	77	1	0	1	0	1	0	1	0	0	mmu-miR-148a-3p
RNPEPL1	ENST00000270357.4	arginyl aminopeptidase (aminopeptidase B)-like 1	239	1	0	1	0	0	0	0	0	1	mmu-miR-148a-3p
SOGA2	ENST00000359865.3	SOGA family member 2	47	1	0	1	0	0	0	0	0	0	mmu-miR-148a-3p
AP1G1	ENST00000299980.4	adaptor-related protein complex 1, gamma 1 subunit	436	1	0	0	1	0	0	0	0	0	mmu-miR-148a-3p
SKIDA1	ENST00000449193.2	SKI/DACH domain containing 1	18	1	0	1	0	0	0	0	0	0	mmu-miR-148a-3p
DMRTA2	ENST00000418121.1	DMRT-like family A2	9	1	0	0	1	0	0	0	0	0	mmu-miR-148a-3p
ADCY2	ENST00000338316.4	adenylate cyclase 2 (brain)	13	1	0	1	0	0	0	0	0	1	mmu-miR-148a-3p
TMEM63B	ENST00000259746.9	transmembrane protein 63B	557	1	0	1	0	0	0	0	0	0	mmu-miR-148a-3p
PRKAG2	ENST00000287878.4	protein kinase, AMP-activated, gamma 2 non-catalytic subunit	273	1	0	1	0	0	0	0	0	0	mmu-miR-148a-3p
GPD2	ENST00000540309.1	glycerol-3-phosphate dehydrogenase 2 (mitochondrial)	196	1	0	1	0	2	0	1	1	2	mmu-miR-148b-3p
LTBP1	ENST00000404525.1	latent transforming growth factor beta binding protein 1	5324	1	0	1	0	0	0	0	0	0	mmu-miR-148a-3p
CNR1	ENST00000362094.5	cannabinoid receptor 1 (brain)	40	1	0	1	0	0	0	0	0	2	mmu-miR-148a-3p
ZNF217	ENST00000371471.2	zinc finger protein 217	668	1	0	1	0	0	0	0	0	0	mmu-miR-148a-3p
PAQR9	ENST00000340634.3	progestin and adipoQ receptor family member IX	233	1	0	1	0	0	0	0	0	0	mmu-miR-148b-3p
MAP3K9	ENST00000554752.2	mitogen-activated protein kinase kinase kinase 9	44	1	1	0	0	0	0	0	0	1	mmu-miR-148a-3p
ELMO1	ENST00000341056.3	engulfment and cell motility 1	118	1	0	1	0	1	0	0	1	0	mmu-miR-148a-3p
PBXIP1	ENST00000368465.1	pre-B-cell leukemia homeobox interacting protein 1	1080	1	0	1	0	0	0	0	0	1	mmu-miR-148a-3p
TIGD5	ENST00000504548.2	tigger transposable element derived 5	823	1	0	1	0	1	0	1	0	1	mmu-miR-148a-3p
JMY	ENST00000396137.4	junction mediating and regulatory protein, p53 cofactor	10	1	1	0	0	1	0	1	0	0	mmu-miR-148a-3p
FBXO28	ENST00000424254.2	F-box protein 28	461	1	0	1	0	1	0	1	0	0	mmu-miR-148a-3p
ADAMTS18	ENST00000282849.5	ADAM metallopeptidase with thrombospondin type 1 motif, 18	7	1	0	1	0	0	0	0	0	0	mmu-miR-148a-3p
STRADB	ENST00000392249.2	STE20-related kinase adaptor beta	12	1	0	1	0	0	0	0	0	0	mmu-miR-148a-3p
SYNJ1	ENST00000357345.3	synaptojanin 1	143	1	0	0	1	1	0	1	0	0	mmu-miR-148a-3p
KLC2	ENST00000394065.2	kinesin light chain 2	11832	1	0	1	0	0	0	0	0	0	mmu-miR-148a-3p
MAP2K1	ENST00000307102.5	mitogen-activated protein kinase kinase 1	8	1	0	1	0	0	0	0	0	0	mmu-miR-148a-3p
SLC16A6	ENST00000327268.4	solute carrier family 16, member 6	17	1	1	0	0	0	0	0	0	0	mmu-miR-148a-3p
LGALSL	ENST00000409537.2	lectin, galactoside-binding-like	334	1	1	0	0	1	0	0	1	1	mmu-miR-148a-3p
LMBR1L	ENST00000267102.8	limb development membrane protein 1-like	346	1	0	1	0	0	0	0	0	1	mmu-miR-152-3p
ADAMTS5	ENST00000284987.5	ADAM metallopeptidase with thrombospondin type 1 motif, 5	68	1	0	0	1	0	0	0	0	1	mmu-miR-148a-3p
RNF44	ENST00000274811.4	ring finger protein 44	1623	1	0	1	0	0	0	0	0	1	mmu-miR-148a-3p
PRR5L	ENST00000527487.1	proline rich 5 like	238	1	0	1	0	0	0	0	0	1	mmu-miR-148a-3p
STYX	ENST00000354586.4	serine/threonine/tyrosine interacting protein	250	1	0	0	1	0	0	0	0	2	mmu-miR-148a-3p
OSTF1	ENST00000346234.6	osteoclast stimulating factor 1	107	1	0	1	0	0	0	0	0	0	mmu-miR-148a-3p
TRPS1	ENST00000395715.3	trichorhinophalangeal syndrome I	94	1	0	1	0	1	0	1	0	0	mmu-miR-148a-3p
MDM4	ENST00000391947.2	Mdm4 p53 binding protein homolog (mouse)	443	1	0	1	0	0	0	0	0	0	mmu-miR-148a-3p
TCF4	ENST00000354452.3	transcription factor 4	394	1	0	0	1	1	0	1	0	1	mmu-miR-148a-3p
PRDM15	ENST00000422911.1	PR domain containing 15	328	1	0	1	0	0	0	0	0	1	mmu-miR-148a-3p
EFNB2	ENST00000245323.4	ephrin-B2	25	1	0	1	0	0	0	0	0	0	mmu-miR-148a-3p
RYBP	ENST00000477973.2	RING1 and YY1 binding protein	342	1	0	1	0	0	0	0	0	0	mmu-miR-148a-3p
RASSF8	ENST00000541490.1	Ras association (RalGDS/AF-6) domain family (N-terminal) member 8	1290	1	1	0	0	0	0	0	0	0	mmu-miR-148a-3p
LNPEP	ENST00000231368.5	leucyl/cystinyl aminopeptidase	28	1	0	0	1	1	0	1	0	0	mmu-miR-148a-3p
NFYA	ENST00000341376.6	nuclear transcription factor Y, alpha	177	1	0	1	0	1	0	0	1	2	mmu-miR-148a-3p
HSP90B1	ENST00000299767.5	heat shock protein 90kDa beta (Grp94), member 1	42	1	0	1	0	0	0	0	0	0	mmu-miR-148a-3p
MYO9A	ENST00000564571.1	myosin IXA	137	2	0	2	0	0	0	0	0	1	mmu-miR-148a-3p
AMMECR1	ENST00000262844.5	Alport syndrome, mental retardation, midface hypoplasia and elliptocytosis chromosomal region gene 1	5	1	0	0	1	0	0	0	0	0	mmu-miR-148a-3p
NSG2	ENST00000303177.3	Neuron-specific protein family member 2	5	1	0	1	0	0	0	0	0	0	mmu-miR-148a-3p
TGFBR1	ENST00000374994.4	transforming growth factor, beta receptor 1	249	1	1	0	0	0	0	0	0	1	mmu-miR-148a-3p
ATP2A2	ENST00000395494.2	ATPase, Ca++ transporting, cardiac muscle, slow twitch 2	2042	1	1	0	0	0	0	0	0	0	mmu-miR-148a-3p
LCOR	ENST00000371103.3	ligand dependent nuclear receptor corepressor	94	1	0	1	0	1	1	0	0	1	mmu-miR-152-3p
RUNX1T1	ENST00000523629.1	runt-related transcription factor 1; translocated to, 1 (cyclin D-related)	9	1	0	1	0	0	0	0	0	1	mmu-miR-148a-3p
ZDHHC17	ENST00000426126.2	zinc finger, DHHC-type containing 17	117	1	1	0	0	0	0	0	0	0	mmu-miR-148b-3p
EGR2	ENST00000242480.3	early growth response 2	5	1	0	1	0	0	0	0	0	0	mmu-miR-148a-3p
MBOAT2	ENST00000305997.3	membrane bound O-acyltransferase domain containing 2	1145	1	0	0	1	0	0	0	0	0	mmu-miR-148a-3p
MYBL1	ENST00000522677.3	v-myb avian myeloblastosis viral oncogene homolog-like 1	53	1	0	1	0	0	0	0	0	0	mmu-miR-148a-3p
PPP1R12A	ENST00000261207.5	protein phosphatase 1, regulatory subunit 12A	276	1	0	1	0	0	0	0	0	0	mmu-miR-148a-3p
SBF2	ENST00000256190.8	SET binding factor 2	65	1	0	0	1	1	0	1	0	1	mmu-miR-152-3p
SOX5	ENST00000546136.1	SRY (sex determining region Y)-box 5	43	1	0	0	1	0	0	0	0	0	mmu-miR-148a-3p
TGFB2	ENST00000366930.4	transforming growth factor, beta 2	157	1	1	0	0	0	0	0	0	1	mmu-miR-148a-3p
WAPAL	ENST00000298767.5	wings apart-like homolog (Drosophila)	185	1	0	0	1	0	0	0	0	0	mmu-miR-152-3p
MOSPD1	ENST00000370783.3	motile sperm domain containing 1	83	1	0	1	0	0	0	0	0	0	mmu-miR-148a-3p
COL4A1	ENST00000375820.4	collagen, type IV, alpha 1	6549	1	1	0	0	0	0	0	0	0	mmu-miR-148a-3p
BCL2L2	ENST00000250405.5	BCL2-like 2	1380	1	0	0	1	0	0	0	0	0	mmu-miR-148a-3p
KIAA1217	ENST00000396445.1	KIAA1217	320	1	0	1	0	1	0	1	0	1	mmu-miR-148a-3p
NCEH1	ENST00000475381.1	neutral cholesterol ester hydrolase 1	1779	1	0	1	0	0	0	0	0	2	mmu-miR-148a-3p
MLLT6	ENST00000325718.7	myeloid/lymphoid or mixed-lineage leukemia (trithorax homolog, Drosophila); translocated to, 6	24	1	0	1	0	2	0	1	1	0	mmu-miR-148a-3p
GPCPD1	ENST00000379019.4	glycerophosphocholine phosphodiesterase GDE1 homolog (S. cerevisiae)	155	1	0	1	0	0	0	0	0	1	mmu-miR-148a-3p
PTPRM	ENST00000332175.8	protein tyrosine phosphatase, receptor type, M	553	1	0	1	0	0	0	0	0	0	mmu-miR-148a-3p
GTF2H1	ENST00000265963.4	general transcription factor IIH, polypeptide 1, 62kDa	121	1	0	0	1	0	0	0	0	0	mmu-miR-148b-3p
SESTD1	ENST00000428443.3	SEC14 and spectrin domains 1	478	1	0	0	1	1	0	0	1	1	mmu-miR-152-3p
DYRK1A	ENST00000339659.4	dual-specificity tyrosine-(Y)-phosphorylation regulated kinase 1A	448	1	0	0	1	0	0	0	0	4	mmu-miR-148a-3p
C16orf52	ENST00000542527.2	chromosome 16 open reading frame 52	102	1	0	1	0	0	0	0	0	0	mmu-miR-148a-3p
ARFGEF1	ENST00000262215.3	ADP-ribosylation factor guanine nucleotide-exchange factor 1 (brefeldin A-inhibited)	70	1	0	1	0	0	0	0	0	0	mmu-miR-148a-3p
CTTNBP2NL	ENST00000271277.6	CTTNBP2 N-terminal like	182	1	1	0	0	0	0	0	0	0	mmu-miR-148a-3p
ATXN7L1	ENST00000419735.3	ataxin 7-like 1	67	1	1	0	0	0	0	0	0	1	mmu-miR-148a-3p
DENND4C	ENST00000380432.2	DENN/MADD domain containing 4C	195	1	0	1	0	0	0	0	0	0	mmu-miR-148a-3p
KDM2B	ENST00000536437.1	lysine (K)-specific demethylase 2B	647	1	0	1	0	0	0	0	0	0	mmu-miR-148a-3p
PRUNE	ENST00000271620.3	prune exopolyphosphatase	41	1	1	0	0	0	0	0	0	0	mmu-miR-148a-3p
CCDC85A	ENST00000407595.2	coiled-coil domain containing 85A	46	1	0	1	0	0	0	0	0	0	mmu-miR-148a-3p
EML2	ENST00000245925.3	echinoderm microtubule associated protein like 2	40	1	1	0	0	0	0	0	0	0	mmu-miR-148a-3p
BAZ2B	ENST00000392782.1	bromodomain adjacent to zinc finger domain, 2B	25	1	0	0	1	0	0	0	0	0	mmu-miR-148a-3p
MOB1B	ENST00000309395.2	MOB kinase activator 1B	54	1	0	1	0	0	0	0	0	0	mmu-miR-148a-3p
JHDM1D	ENST00000397560.2	jumonji C domain containing histone demethylase 1 homolog D (S. cerevisiae)	470	1	0	0	1	0	0	0	0	0	mmu-miR-148a-3p
ZBTB8A	ENST00000316459.4	zinc finger and BTB domain containing 8A	287	1	0	1	0	0	0	0	0	0	mmu-miR-148a-3p
DCP1A	ENST00000607628.1	decapping mRNA 1A	87	1	0	1	0	1	0	0	1	0	mmu-miR-152-3p
CDH7	ENST00000397968.2	cadherin 7, type 2	42	1	0	1	0	0	0	0	0	0	mmu-miR-148a-3p
DEDD	ENST00000368006.3	death effector domain containing	239	1	1	0	0	0	0	0	0	0	mmu-miR-148a-3p
KIAA1324L	ENST00000450689.2	KIAA1324-like	181	1	0	1	0	0	0	0	0	2	mmu-miR-148a-3p
CAMK2A	ENST00000348628.6	calcium/calmodulin-dependent protein kinase II alpha	5	1	0	1	0	0	0	0	0	0	mmu-miR-152-3p
IL6ST	ENST00000381287.4	interleukin 6 signal transducer (gp130, oncostatin M receptor)	213	1	0	1	0	1	0	1	0	0	mmu-miR-148a-3p
RP11-1055B8.7	ENST00000307745.7	BAH and coiled-coil domain-containing protein 1	247	1	0	1	0	0	0	0	0	0	mmu-miR-148a-3p
STARD13	ENST00000336934.5	StAR-related lipid transfer (START) domain containing 13	314	1	1	0	0	0	0	0	0	0	mmu-miR-148a-3p
TXNIP	ENST00000369317.4	thioredoxin interacting protein	11	1	0	1	0	1	0	0	1	2	mmu-miR-148a-3p
HIPK3	ENST00000303296.4	homeodomain interacting protein kinase 3	933	1	0	1	0	1	0	1	0	0	mmu-miR-148a-3p
CDH20	ENST00000262717.4	cadherin 20, type 2	5	1	0	1	0	0	0	0	0	0	mmu-miR-148a-3p
BEST1	ENST00000449131.2	bestrophin 1	83	1	0	1	0	1	0	0	1	0	mmu-miR-148a-3p
CASZ1	ENST00000377022.3	castor zinc finger 1	5	1	0	0	1	1	0	0	1	0	mmu-miR-148a-3p
MTMR9	ENST00000221086.3	myotubularin related protein 9	400	1	0	1	0	0	0	0	0	3	mmu-miR-148a-3p
UBE4B	ENST00000343090.6	ubiquitination factor E4B	350	1	0	1	0	0	0	0	0	0	mmu-miR-148a-3p
AGO1	ENST00000373204.4	argonaute RISC catalytic component 1	402	1	1	0	0	2	1	1	0	0	mmu-miR-148a-3p
FNBP1L	ENST00000370253.2	formin binding protein 1-like	219	1	0	0	1	0	0	0	0	0	mmu-miR-148a-3p
MMP19	ENST00000409200.3	matrix metallopeptidase 19	135	1	0	1	0	0	0	0	0	0	mmu-miR-148a-3p
FIGN	ENST00000333129.3	fidgetin	10	1	0	1	0	1	0	1	0	3	mmu-miR-148a-3p
EXTL3	ENST00000220562.4	exostosin-like glycosyltransferase 3	358	1	0	0	1	0	0	0	0	0	mmu-miR-148a-3p
ITGA1	ENST00000282588.6	integrin, alpha 1	400	1	0	0	1	0	0	0	0	3	mmu-miR-148a-3p
ARHGEF12	ENST00000397843.2	Rho guanine nucleotide exchange factor (GEF) 12	815	1	1	0	0	0	0	0	0	1	mmu-miR-148a-3p
MET	ENST00000397752.3	met proto-oncogene	1155	1	0	1	0	0	0	0	0	1	mmu-miR-148a-3p
EPHA8	ENST00000166244.3	EPH receptor A8	5	1	0	0	1	0	0	0	0	1	mmu-miR-148b-3p
PPARGC1B	ENST00000309241.5	peroxisome proliferator-activated receptor gamma, coactivator 1 beta	12	1	0	1	0	0	0	0	0	1	mmu-miR-148a-3p
TEAD1	ENST00000361905.4	TEA domain family member 1 (SV40 transcriptional enhancer factor)	740	1	0	1	0	0	0	0	0	1	mmu-miR-148a-3p
PATL1	ENST00000300146.9	protein associated with topoisomerase II homolog 1 (yeast)	703	1	0	1	0	1	0	1	0	0	mmu-miR-148a-3p
ITGA11	ENST00000423218.2	integrin, alpha 11	390	1	1	0	0	1	0	1	0	2	mmu-miR-148a-3p
RCC2	ENST00000375436.4	regulator of chromosome condensation 2	180	1	0	1	0	0	0	0	0	0	mmu-miR-148a-3p
CDK13	ENST00000181839.4	cyclin-dependent kinase 13	32	1	0	0	1	0	0	0	0	0	mmu-miR-148a-3p
POU4F2	ENST00000281321.3	POU class 4 homeobox 2	5	1	0	1	0	0	0	0	0	0	mmu-miR-148a-3p
USP32	ENST00000300896.4	ubiquitin specific peptidase 32	85	1	1	0	0	1	0	1	0	1	mmu-miR-148a-3p
TMEM127	ENST00000258439.3	transmembrane protein 127	296	1	0	0	1	0	0	0	0	0	mmu-miR-148a-3p
KIAA1549	ENST00000440172.1	KIAA1549	508	1	0	1	0	0	0	0	0	1	mmu-miR-148a-3p
ARHGEF37	ENST00000333677.6	Rho guanine nucleotide exchange factor (GEF) 37	5	1	0	1	0	0	0	0	0	0	mmu-miR-148a-3p
RAI14	ENST00000265109.3	retinoic acid induced 14	2228	1	0	1	0	0	0	0	0	1	mmu-miR-148a-3p
ATXN1	ENST00000244769.4	ataxin 1	106	1	1	0	0	1	0	1	0	2	mmu-miR-148b-3p
ZBTB7A	ENST00000322357.4	zinc finger and BTB domain containing 7A	37	1	0	0	1	0	0	0	0	0	mmu-miR-148a-3p
SYT1	ENST00000457153.2	synaptotagmin I	13	1	0	1	0	0	0	0	0	0	mmu-miR-148a-3p
SIX4	ENST00000216513.4	SIX homeobox 4	94	1	0	1	0	1	0	1	0	0	mmu-miR-148a-3p
ARHGEF17	ENST00000263674.3	Rho guanine nucleotide exchange factor (GEF) 17	729	1	0	1	0	0	0	0	0	0	mmu-miR-148a-3p
CD22	ENST00000544992.2	CD22 molecule	13	1	0	0	1	0	0	0	0	1	mmu-miR-148a-3p
KANSL1	ENST00000574590.1	KAT8 regulatory NSL complex subunit 1	5	1	0	1	0	0	0	0	0	0	mmu-miR-148a-3p
RAB14	ENST00000373840.4	RAB14, member RAS oncogene family	586	1	0	1	0	1	0	1	0	1	mmu-miR-148a-3p
FAM178A	ENST00000238961.4	family with sequence similarity 178, member A	130	1	1	0	0	0	0	0	0	0	mmu-miR-148a-3p
CDC14A	ENST00000370125.2	cell division cycle 14A	123	1	0	1	0	0	0	0	0	0	mmu-miR-148a-3p
CHUK	ENST00000370397.7	conserved helix-loop-helix ubiquitous kinase	18	1	1	0	0	0	0	0	0	0	mmu-miR-148a-3p
CAMSAP2	ENST00000358823.2	calmodulin regulated spectrin-associated protein family, member 2	235	1	0	0	1	0	0	0	0	0	mmu-miR-148a-3p
ABL2	ENST00000502732.1	c-abl oncogene 2, non-receptor tyrosine kinase	892	1	0	1	0	1	0	1	0	3	mmu-miR-148a-3p
ZBTB16	ENST00000335953.4	zinc finger and BTB domain containing 16	73	1	0	0	1	1	0	1	0	0	mmu-miR-148a-3p
NCOA1	ENST00000405141.1	nuclear receptor coactivator 1	200	1	0	1	0	0	0	0	0	0	mmu-miR-148a-3p
ZNF704	ENST00000327835.3	zinc finger protein 704	124	1	0	1	0	3	0	2	1	3	mmu-miR-152-3p
RPUSD1	ENST00000565809.1	RNA pseudouridylate synthase domain containing 1	1360	1	0	1	0	0	0	0	0	0	mmu-miR-148a-3p
TNPO1	ENST00000337273.5	transportin 1	2041	2	1	1	0	1	0	0	1	1	mmu-miR-148a-3p
ANK2	ENST00000357077.4	ankyrin 2, neuronal	133	1	0	1	0	0	0	0	0	1	mmu-miR-148a-3p
SMARCD1	ENST00000394963.4	SWI/SNF related, matrix associated, actin dependent regulator of chromatin, subfamily d, member 1	952	1	0	0	1	0	0	0	0	0	mmu-miR-148a-3p
C20orf112	ENST00000359676.5	chromosome 20 open reading frame 112	148	1	1	0	0	0	0	0	0	0	mmu-miR-148a-3p
KDM6B	ENST00000254846.5	lysine (K)-specific demethylase 6B	8	1	0	1	0	0	0	0	0	0	mmu-miR-148a-3p
PHIP	ENST00000275034.4	pleckstrin homology domain interacting protein	668	1	0	1	0	1	0	1	0	0	mmu-miR-148a-3p
KCND3	ENST00000369697.1	potassium voltage-gated channel, Shal-related subfamily, member 3	23	1	0	0	1	0	0	0	0	1	mmu-miR-148a-3p
GATC	ENST00000551765.1	glutamyl-tRNA(Gln) amidotransferase, subunit C	781	1	0	0	1	0	0	0	0	0	mmu-miR-148a-3p
PPP1R9B	ENST00000316878.6	protein phosphatase 1, regulatory subunit 9B	120	1	1	0	0	0	0	0	0	0	mmu-miR-148a-3p
C6orf222	ENST00000437635.2	chromosome 6 open reading frame 222	5	1	0	1	0	0	0	0	0	1	mmu-miR-148a-3p
UGCG	ENST00000374279.3	UDP-glucose ceramide glucosyltransferase	1200	1	0	1	0	0	0	0	0	0	mmu-miR-148a-3p
MPP2	ENST00000377184.3	membrane protein, palmitoylated 2 (MAGUK p55 subfamily member 2)	78	1	0	1	0	2	0	2	0	2	mmu-miR-148a-3p
AL021546.6	ENST00000551806.1	Glutamyl-tRNA(Gln) amidotransferase subunit C, mitochondrial	781	1	0	0	1	0	0	0	0	0	mmu-miR-148a-3p
ABCB7	ENST00000253577.3	ATP-binding cassette, sub-family B (MDR/TAP), member 7	77	1	1	0	0	1	0	1	0	0	mmu-miR-148a-3p
RAB35	ENST00000534951.1	RAB35, member RAS oncogene family	1051	1	0	1	0	0	0	0	0	0	mmu-miR-152-3p
HIVEP3	ENST00000372583.1	human immunodeficiency virus type I enhancer binding protein 3	84	1	0	0	1	0	0	0	0	1	mmu-miR-148b-3p
PICALM	ENST00000532317.1	phosphatidylinositol binding clathrin assembly protein	1173	1	0	1	0	0	0	0	0	0	mmu-miR-148a-3p
FBXO33	ENST00000298097.7	F-box protein 33	306	1	0	1	0	2	0	1	1	0	mmu-miR-148b-3p
SULF1	ENST00000458141.2	sulfatase 1	11	1	0	1	0	0	0	0	0	0	mmu-miR-148a-3p
B4GALT2	ENST00000434555.2	UDP-Gal:betaGlcNAc beta 1,4- galactosyltransferase, polypeptide 2	440	1	0	1	0	0	0	0	0	0	mmu-miR-148a-3p
ETV1	ENST00000430479.1	ets variant 1	160	1	0	0	1	0	0	0	0	0	mmu-miR-148a-3p
ATP11A	ENST00000487903.1	ATPase, class VI, type 11A	731	1	1	0	0	0	0	0	0	1	mmu-miR-148a-3p
BZRAP1	ENST00000268893.6	benzodiazapine receptor (peripheral) associated protein 1	26	1	0	1	0	0	0	0	0	2	mmu-miR-148a-3p
BRWD3	ENST00000373275.4	bromodomain and WD repeat domain containing 3	506	1	0	1	0	0	0	0	0	0	mmu-miR-148a-3p
MED1	ENST00000300651.6	mediator complex subunit 1	87	1	0	1	0	0	0	0	0	1	mmu-miR-148a-3p
WHSC1	ENST00000382895.3	Wolf-Hirschhorn syndrome candidate 1	1148	1	1	0	0	1	0	0	1	0	mmu-miR-148b-3p
PAG1	ENST00000220597.4	phosphoprotein associated with glycosphingolipid microdomains 1	53	1	1	0	0	1	0	1	0	2	mmu-miR-148a-3p
TOMM70A	ENST00000284320.5	translocase of outer mitochondrial membrane 70 homolog A (S. cerevisiae)	639	1	1	0	0	0	0	0	0	0	mmu-miR-148a-3p
TMEM11	ENST00000317635.5	transmembrane protein 11	223	1	1	0	0	1	0	1	0	1	mmu-miR-148a-3p
PLA2G15	ENST00000566188.1	phospholipase A2, group XV	2670	1	0	1	0	0	0	0	0	2	mmu-miR-148a-3p
PHF20	ENST00000439301.1	PHD finger protein 20	191	1	0	1	0	0	0	0	0	3	mmu-miR-148a-3p
SOBP	ENST00000317357.5	sine oculis binding protein homolog (Drosophila)	22	1	0	0	1	1	0	1	0	0	mmu-miR-148a-3p
SERPINE1	ENST00000223095.4	serpin peptidase inhibitor, clade E (nexin, plasminogen activator inhibitor type 1), member 1	1508	1	0	1	0	1	0	1	0	1	mmu-miR-148a-3p
TANC1	ENST00000263635.6	tetratricopeptide repeat, ankyrin repeat and coiled-coil containing 1	618	1	0	0	1	0	0	0	0	0	mmu-miR-148a-3p
CHD9	ENST00000566029.1	chromodomain helicase DNA binding protein 9	447	1	0	1	0	0	0	0	0	2	mmu-miR-152-3p
GATAD2B	ENST00000368655.4	GATA zinc finger domain containing 2B	48	1	0	1	0	1	0	0	1	1	mmu-miR-148b-3p
ADAM22	ENST00000398204.4	ADAM metallopeptidase domain 22	115	1	1	0	0	1	0	0	1	1	mmu-miR-152-3p
RBM24	ENST00000379052.5	RNA binding motif protein 24	43	1	0	1	0	0	0	0	0	0	mmu-miR-148a-3p
PTPRD	ENST00000381196.4	protein tyrosine phosphatase, receptor type, D	101	1	0	1	0	1	0	1	0	0	mmu-miR-148a-3p
SYNCRIP	ENST00000355238.6	synaptotagmin binding, cytoplasmic RNA interacting protein	4864	1	0	1	0	0	0	0	0	0	mmu-miR-148a-3p
ANKRD52	ENST00000267116.7	ankyrin repeat domain 52	2913	1	1	0	0	1	0	1	0	1	mmu-miR-148a-3p
DENR	ENST00000280557.6	density-regulated protein	186	1	0	1	0	0	0	0	0	1	mmu-miR-148a-3p
SNX21	ENST00000462307.1	sorting nexin family member 21	343	1	0	1	0	0	0	0	0	0	mmu-miR-148a-3p
PAPPA	ENST00000328252.3	pregnancy-associated plasma protein A, pappalysin 1	350	1	1	0	0	1	0	1	0	0	mmu-miR-148a-3p
TNRC6B	ENST00000335727.9	trinucleotide repeat containing 6B	69	1	0	1	0	0	0	0	0	3	mmu-miR-148a-3p
MAX	ENST00000284165.6	MYC associated factor X	51	1	0	1	0	0	0	0	0	0	mmu-miR-148a-3p
KPNA1	ENST00000344337.6	karyopherin alpha 1 (importin alpha 5)	1030	1	0	0	1	0	0	0	0	0	mmu-miR-148a-3p
SNPH	ENST00000381873.3	syntaphilin	13	1	0	1	0	0	0	0	0	0	mmu-miR-148a-3p
FUBP1	ENST00000370767.1	far upstream element (FUSE) binding protein 1	2021	1	0	1	0	0	0	0	0	0	mmu-miR-148a-3p
SCN8A	ENST00000354534.6	sodium channel, voltage gated, type VIII, alpha subunit	44	1	0	1	0	1	0	1	0	0	mmu-miR-148a-3p
MIER1	ENST00000357692.2	mesoderm induction early response 1, transcriptional regulator	950	1	0	1	0	1	0	0	1	0	mmu-miR-148a-3p
TBL1XR1	ENST00000430069.1	transducin (beta)-like 1 X-linked receptor 1	334	1	1	0	0	0	0	0	0	0	mmu-miR-152-3p
SNX17	ENST00000233575.2	sorting nexin 17	479	1	0	0	1	0	0	0	0	0	mmu-miR-148a-3p
ETV5	ENST00000306376.5	ets variant 5	1085	1	0	1	0	0	0	0	0	0	mmu-miR-148a-3p
SPRY3	ENST00000302805.2	sprouty homolog 3 (Drosophila)	5	1	0	1	0	0	0	0	0	0	mmu-miR-148a-3p
TMEM55A	ENST00000285419.3	transmembrane protein 55A	151	1	0	1	0	0	0	0	0	0	mmu-miR-148a-3p
RAB10	ENST00000264710.4	RAB10, member RAS oncogene family	998	1	0	0	1	0	0	0	0	0	mmu-miR-152-3p
SPTY2D1	ENST00000336349.5	SPT2, Suppressor of Ty, domain containing 1 (S. cerevisiae)	241	1	0	1	0	0	0	0	0	0	mmu-miR-148a-3p
MECP2	ENST00000303391.6	methyl CpG binding protein 2 (Rett syndrome)	1474	1	0	0	1	1	0	0	1	1	mmu-miR-148a-3p
TUBB6	ENST00000591208.1	tubulin, beta 6 class V	5820	1	0	1	0	0	0	0	0	1	mmu-miR-148a-3p
MGAT4A	ENST00000264968.3	mannosyl (alpha-1,3-)-glycoprotein beta-1,4-N-acetylglucosaminyltransferase, isozyme A	223	1	0	1	0	0	0	0	0	0	mmu-miR-148a-3p
PHF3	ENST00000262043.3	PHD finger protein 3	505	1	0	1	0	0	0	0	0	0	mmu-miR-148a-3p
ADAMTS15	ENST00000299164.2	ADAM metallopeptidase with thrombospondin type 1 motif, 15	18	1	1	0	0	1	0	1	0	1	mmu-miR-152-3p
RPS6KA5	ENST00000261991.3	ribosomal protein S6 kinase, 90kDa, polypeptide 5	64	1	0	1	0	0	0	0	0	1	mmu-miR-148a-3p
KPNA6	ENST00000373625.3	karyopherin alpha 6 (importin alpha 7)	272	1	1	0	0	0	0	0	0	1	mmu-miR-148a-3p
RMND5A	ENST00000283632.4	required for meiotic nuclear division 5 homolog A (S. cerevisiae)	261	2	0	2	0	0	0	0	0	0	mmu-miR-148a-3p
FOSB	ENST00000592811.1	FBJ murine osteosarcoma viral oncogene homolog B	11	1	0	1	0	0	0	0	0	1	mmu-miR-148a-3p
CBLB	ENST00000264122.4	Cbl proto-oncogene B, E3 ubiquitin protein ligase	469	1	1	0	0	1	0	0	1	0	mmu-miR-148a-3p
RXRA	ENST00000481739.1	retinoid X receptor, alpha	609	1	0	1	0	0	0	0	0	1	mmu-miR-148a-3p
NFAT5	ENST00000354436.2	nuclear factor of activated T-cells 5, tonicity-responsive	128	1	0	0	1	0	0	0	0	0	mmu-miR-148a-3p
ETNK1	ENST00000266517.4	ethanolamine kinase 1	1047	1	0	0	1	1	0	1	0	1	mmu-miR-148a-3p
NOVA2	ENST00000263257.5	neuro-oncological ventral antigen 2	7	1	0	0	1	0	0	0	0	1	mmu-miR-148a-3p
ATG14	ENST00000247178.5	autophagy related 14	25	1	0	1	0	0	0	0	0	0	mmu-miR-148a-3p
CPD	ENST00000225719.4	carboxypeptidase D	1766	1	0	1	0	0	0	0	0	0	mmu-miR-148a-3p
ACHE	ENST00000302913.4	acetylcholinesterase	14	1	0	1	0	0	0	0	0	0	mmu-miR-148a-3p
YOD1	ENST00000315927.4	YOD1 deubiquitinase	55	1	0	1	0	0	0	0	0	1	mmu-miR-148a-3p
CSNK2A1	ENST00000349736.5	casein kinase 2, alpha 1 polypeptide	1927	1	0	1	0	0	0	0	0	1	mmu-miR-148b-3p
MOGS	ENST00000409065.1	mannosyl-oligosaccharide glucosidase	184	1	0	1	0	0	0	0	0	1	mmu-miR-148a-3p
ITPK1	ENST00000267615.6	inositol-tetrakisphosphate 1-kinase	60	1	0	1	0	1	1	0	0	0	mmu-miR-148a-3p
NFIX	ENST00000360105.4	nuclear factor I/X (CCAAT-binding transcription factor)	24	1	1	0	0	0	0	0	0	1	mmu-miR-148a-3p
ZNF274	ENST00000326804.4	zinc finger protein 274	113	1	1	0	0	0	0	0	0	0	mmu-miR-152-3p
NSD1	ENST00000439151.2	nuclear receptor binding SET domain protein 1	685	1	0	1	0	2	1	0	1	2	mmu-miR-148b-3p
FMNL3	ENST00000335154.5	formin-like 3	132	1	0	0	1	1	0	0	1	2	mmu-miR-148a-3p
CCNA2	ENST00000274026.5	cyclin A2	1162	1	0	1	0	1	0	0	1	0	mmu-miR-148a-3p
ING2	ENST00000302327.3	inhibitor of growth family, member 2	193	1	1	0	0	0	0	0	0	0	mmu-miR-148a-3p
ZNF469	ENST00000437464.1	zinc finger protein 469	139	1	0	1	0	1	0	1	0	0	mmu-miR-148a-3p
SMAD2	ENST00000262160.6	SMAD family member 2	1196	2	0	2	0	1	0	0	1	2	mmu-miR-148a-3p
PIGG	ENST00000296306.7	phosphatidylinositol glycan anchor biosynthesis, class G	487	1	1	0	0	2	0	1	1	0	mmu-miR-152-3p
RALY	ENST00000375114.3	RALY heterogeneous nuclear ribonucleoprotein	1489	1	0	1	0	0	0	0	0	0	mmu-miR-148a-3p
PI4K2A	ENST00000370649.3	Phosphatidylinositol 4-kinase type 2-alpha; Uncharacterized protein	1489	1	0	1	0	0	0	0	0	1	mmu-miR-148a-3p
SLC7A11	ENST00000280612.5	solute carrier family 7 (anionic amino acid transporter light chain, xc- system), member 11	61	1	0	1	0	0	0	0	0	1	mmu-miR-152-3p
LGALS8	ENST00000526589.1	lectin, galactoside-binding, soluble, 8	188	1	0	0	1	1	0	0	1	1	mmu-miR-148a-3p
SBNO1	ENST00000420886.2	strawberry notch homolog 1 (Drosophila)	87	1	0	0	1	1	0	1	0	1	mmu-miR-148a-3p
DUSP8	ENST00000397374.3	dual specificity phosphatase 8	26	1	0	1	0	0	0	0	0	2	mmu-miR-148a-3p
CFL2	ENST00000341223.3	cofilin 2 (muscle)	902	1	0	1	0	0	0	0	0	1	mmu-miR-148a-3p
NCAM1	ENST00000316851.7	neural cell adhesion molecule 1	19	1	0	1	0	0	0	0	0	0	mmu-miR-148a-3p
DICER1	ENST00000541352.1	dicer 1, ribonuclease type III	25	1	0	1	0	1	0	0	1	0	mmu-miR-148a-3p
SOX11	ENST00000322002.3	SRY (sex determining region Y)-box 11	1100	1	0	1	0	0	0	0	0	1	mmu-miR-148a-3p
SMURF2	ENST00000262435.9	SMAD specific E3 ubiquitin protein ligase 2	978	1	0	1	0	0	0	0	0	1	mmu-miR-148a-3p
ZFYVE26	ENST00000347230.4	zinc finger, FYVE domain containing 26	104	1	1	0	0	0	0	0	0	0	mmu-miR-148a-3p
IL18BP	ENST00000497194.2	interleukin 18 binding protein	41	1	0	0	1	0	0	0	0	1	mmu-miR-148a-3p
BAZ2A	ENST00000379441.3	bromodomain adjacent to zinc finger domain, 2A	48	1	0	1	0	0	0	0	0	0	mmu-miR-148a-3p
LIMD2	ENST00000259006.3	LIM domain containing 2	90	1	0	1	0	1	0	1	0	0	mmu-miR-148a-3p
ACVR2B	ENST00000352511.4	activin A receptor, type IIB	21	1	0	1	0	0	0	0	0	2	mmu-miR-148a-3p
SNX2	ENST00000379516.2	sorting nexin 2	397	1	0	1	0	1	0	0	1	0	mmu-miR-148a-3p
DOCK6	ENST00000294618.7	dedicator of cytokinesis 6	171	1	1	0	0	0	0	0	0	0	mmu-miR-152-3p
GRAMD1B	ENST00000529750.1	GRAM domain containing 1B	35	1	0	1	0	0	0	0	0	2	mmu-miR-148a-3p
EML6	ENST00000356458.6	echinoderm microtubule associated protein like 6	39	1	0	1	0	0	0	0	0	0	mmu-miR-148a-3p
ESCO1	ENST00000269214.5	establishment of sister chromatid cohesion N-acetyltransferase 1	94	1	1	0	0	2	0	1	1	1	mmu-miR-148a-3p
FBXO11	ENST00000402508.1	F-box protein 11	359	1	0	1	0	0	0	0	0	0	mmu-miR-148a-3p
SLITRK3	ENST00000475390.1	SLIT and NTRK-like family, member 3	5	1	0	1	0	1	0	1	0	1	mmu-miR-152-3p
NCOR1	ENST00000268712.3	nuclear receptor corepressor 1	268	1	0	0	1	0	0	0	0	1	mmu-miR-148a-3p
ZFHX3	ENST00000268489.5	zinc finger homeobox 3	57	1	0	1	0	0	0	0	0	0	mmu-miR-148a-3p
JMJD1C	ENST00000399251.1	jumonji domain containing 1C	60	1	0	1	0	0	0	0	0	0	mmu-miR-148a-3p
NLK	ENST00000407008.3	nemo-like kinase	61	1	0	1	0	0	0	0	0	0	mmu-miR-148a-3p
UBE2D3	ENST00000453744.2	ubiquitin-conjugating enzyme E2D 3	2312	2	0	1	1	0	0	0	0	0	mmu-miR-148a-3p
HNRNPR	ENST00000478691.1	heterogeneous nuclear ribonucleoprotein R	6629	1	0	1	0	1	0	1	0	2	mmu-miR-152-3p
SLC2A1	ENST00000426263.3	solute carrier family 2 (facilitated glucose transporter), member 1	13928	1	1	0	0	0	0	0	0	1	mmu-miR-148a-3p
ATXN3	ENST00000545170.1	ataxin 3	115	1	0	1	0	0	0	0	0	0	mmu-miR-152-3p
INO80	ENST00000361937.3	INO80 complex subunit	279	2	1	1	0	0	0	0	0	0	mmu-miR-148a-3p
KLHL18	ENST00000232766.5	kelch-like family member 18	74	1	0	1	0	0	0	0	0	1	mmu-miR-148a-3p
RBFOX2	ENST00000449924.2	RNA binding protein, fox-1 homolog (C. elegans) 2	262	1	0	1	0	1	0	0	1	1	mmu-miR-148a-3p
PLEKHH1	ENST00000329153.5	pleckstrin homology domain containing, family H (with MyTH4 domain) member 1	125	1	1	0	0	0	0	0	0	0	mmu-miR-148a-3p
RTN3	ENST00000339997.4	reticulon 3	85	1	0	1	0	0	0	0	0	0	mmu-miR-148a-3p
YWHAB	ENST00000353703.4	tyrosine 3-monooxygenase/tryptophan 5-monooxygenase activation protein, beta polypeptide	272	1	1	0	0	0	0	0	0	0	mmu-miR-148a-3p
TSPAN31	ENST00000547992.1	tetraspanin 31	72	1	0	1	0	0	0	0	0	0	mmu-miR-148a-3p
CYB5R4	ENST00000369681.5	cytochrome b5 reductase 4	329	1	0	1	0	0	0	0	0	0	mmu-miR-148a-3p
ARHGAP20	ENST00000260283.4	Rho GTPase activating protein 20	85	1	0	0	1	0	0	0	0	0	mmu-miR-148a-3p
C1orf50	ENST00000372525.5	chromosome 1 open reading frame 50	1217	1	0	1	0	1	0	0	1	0	mmu-miR-148a-3p
FCHSD1	ENST00000435817.2	FCH and double SH3 domains 1	364	1	0	1	0	1	1	0	0	0	mmu-miR-148a-3p
ZBED4	ENST00000216268.5	zinc finger, BED-type containing 4	2276	1	1	0	0	0	0	0	0	0	mmu-miR-148a-3p
MMP15	ENST00000219271.3	matrix metallopeptidase 15 (membrane-inserted)	605	1	0	0	1	1	0	1	0	0	mmu-miR-148a-3p
GPR137C	ENST00000321662.6	G protein-coupled receptor 137C	110	1	1	0	0	0	0	0	0	0	mmu-miR-152-3p
CADM1	ENST00000452722.3	cell adhesion molecule 1	676	1	0	1	0	0	0	0	0	2	mmu-miR-148a-3p
RAB11B	ENST00000328024.6	RAB11B, member RAS oncogene family	920	1	0	1	0	0	0	0	0	0	mmu-miR-148a-3p
COG5	ENST00000347053.3	component of oligomeric golgi complex 5	455	1	0	1	0	0	0	0	0	1	mmu-miR-148a-3p
DUSP1	ENST00000239223.3	dual specificity phosphatase 1	37211	1	0	0	1	0	0	0	0	0	mmu-miR-148a-3p
FANCA	ENST00000568369.1	Fanconi anemia, complementation group A	348	1	0	1	0	0	0	0	0	1	mmu-miR-148a-3p
SH3BP5	ENST00000383791.3	SH3-domain binding protein 5 (BTK-associated)	4289	1	0	0	1	1	0	0	1	1	mmu-miR-148a-3p
ZBTB20	ENST00000462705.1	zinc finger and BTB domain containing 20	5	2	0	2	0	3	0	2	1	4	mmu-miR-148a-3p
SLC24A4	ENST00000393265.2	solute carrier family 24 (sodium/potassium/calcium exchanger), member 4	5	1	0	1	0	1	0	1	0	0	mmu-miR-148b-3p
WNT1	ENST00000293549.3	wingless-type MMTV integration site family, member 1	5	1	0	1	0	0	0	0	0	0	mmu-miR-148a-3p
GRIN2A	ENST00000562109.1	glutamate receptor, ionotropic, N-methyl D-aspartate 2A	5	2	1	1	0	2	0	0	2	2	mmu-miR-148a-3p
NFE2L1	ENST00000585291.1	nuclear factor, erythroid 2-like 1	1605	1	0	0	1	0	0	0	0	1	mmu-miR-148a-3p
C1orf35	ENST00000272139.4	chromosome 1 open reading frame 35	32	1	1	0	0	0	0	0	0	0	mmu-miR-148a-3p
CALR	ENST00000316448.5	calreticulin	17017	1	0	0	1	0	0	0	0	0	mmu-miR-148a-3p
DUSP3	ENST00000226004.3	dual specificity phosphatase 3	836	1	0	0	1	0	0	0	0	1	mmu-miR-148a-3p
