# Supplementary material for: MicroRNA Profile of Mouse Adipocyte-Derived Extracellular Vesicles
Source: Cells. 2024 Aug 1;13(15):1298. doi: 10.3390/cells13151298 (PMC11311276; doi:10.3390/cells13151298)
Supplement: Supplementary file 1 [file cells-13-01298-s001.zip › R1 Supplement/Supplemental Table 3.xlsx]

## Sheet: Tabelle1
small RNA	Adult EVs_readcount	Young EVs_readcount
mmu-miR-466i-5p	0	35.2246
mmu-miR-5126	0	22.3333
mmu-miR-3473b	0	18.7513
mmu-miR-483-5p	0	18.453
mmu-miR-219a-2-3p	0	16.144
mmu-miR-298-5p	0	11.6429
mmu-miR-299a-3p	0	11.2977
mmu-miR-9-3p	0	11.0097
mmu-miR-672-5p	0	10.7846
mmu-miR-125a-3p	0	10.0312
mmu-miR-3470b	0	10.0169
mmu-miR-1298-5p	0	8.65535
mmu-miR-202-5p	0	7.49162
mmu-miR-7688-5p	0	7.47761
mmu-miR-124-3p	0	7.18992
mmu-miR-760-3p	0	6.95412
mmu-miR-344d-3p	0	6.78345
mmu-miR-615-5p	0	6.27676
novel_4	0	6.27676
mmu-miR-485-3p	0	6.27535
mmu-miR-669c-5p	0	5.87374
mmu-miR-6944-3p	0	5.48282
mmu-miR-872-5p	0	5.39274
mmu-miR-296-3p	0	5.2174
mmu-miR-34b-3p	0	4.88947
mmu-miR-495-3p	0	4.61748
mmu-miR-877-3p	0	4.58214
mmu-miR-144-5p	0	4.55869
mmu-miR-330-5p	0	4.29158
mmu-miR-3095-3p	0	4.15241
mmu-miR-300-3p	0	3.96065
mmu-miR-671-3p	0	3.94254
mmu-miR-770-3p	0	3.87724
mmu-miR-673-3p	0	3.75817
mmu-miR-3473e	0	3.04371
mmu-miR-9b-5p	0	3.04371
mmu-miR-503-3p	0	2.8975
mmu-miR-135a-5p	0	2.83351
mmu-miR-709	0	2.73671
mmu-miR-673-5p	0	2.53224
mmu-miR-8105	0	2.45838
mmu-miR-877-5p	0	2.45838
mmu-let-7f-2-3p	0	2.42972
novel_6	0	2.42972
mmu-miR-341-3p	0	2.41953
mmu-miR-3473f	0	2.36494
mmu-miR-690	0	2.28304
mmu-miR-219b-5p	0	2.2673
mmu-miR-7b-5p	0	2.24787
mmu-miR-7661-3p	0	2.22724
novel_9	0	2.22425
mmu-miR-8103	0	2.00618
novel_5	0	1.99012
mmu-miR-344-3p	0	1.92397
mmu-miR-1843b-5p	0	1.91174
novel_11	0	1.87305
mmu-miR-129-2-3p	0	1.86937
mmu-miR-127-5p	0	1.79903
mmu-miR-28a-5p	0	1.74359
mmu-miR-1843b-3p	0	1.73288
novel_7	0	1.63892
mmu-miR-34c-3p	0	1.5324
mmu-miR-598-3p	0	1.50595
mmu-miR-1668	0	1.43628
novel_2	0	1.40479
mmu-miR-30b-3p	0	1.34651
mmu-miR-6998-5p	0	1.34651
novel_12	0	1.28772
mmu-miR-152-5p	0	1.25675
mmu-miR-6914-3p	0	1.21486
mmu-miR-677-3p	0	1.17066
novel_3	0	1.16698
novel_8	0	1.07721
mmu-miR-195a-5p	0	1.06934
mmu-miR-219a-1-3p	0	1.05359
mmu-miR-6989-3p	0	1.05359
mmu-miR-8112	0	1.05359
mmu-miR-7685-3p	0	1.01238
mmu-miR-15b-3p	0	1.01038
mmu-miR-1934-3p	0	0.987443
mmu-miR-3102-3p	0	0.987443
novel_14	0	0.987443
mmu-miR-330-3p	0	0.979571
mmu-miR-7653-5p	0	0.952272
mmu-miR-129b-5p	0	0.924974
mmu-miR-411-3p	0	0.917101
mmu-miR-200b-5p	0	0.899673
mmu-miR-676-5p	0	0.899673
mmu-miR-299a-5p	0	0.897676
mmu-miR-299b-3p	0	0.897676
mmu-miR-299b-5p	0	0.897676
mmu-miR-129-1-3p	0	0.854632
mmu-miR-6911-3p	0	0.819461
mmu-miR-1941-5p	0	0.809905
mmu-miR-383-5p	0	0.800036
mmu-miR-92b-5p	0	0.792163
mmu-miR-667-3p	0	0.710268
mmu-miR-7032-3p	0	0.702395
mmu-miR-1945	0	0.628373
mmu-miR-1981-3p	0	0.628373
mmu-miR-7075-5p	0	0.628373
novel_15	0	0.628373
novel_16	0	0.628373
mmu-miR-325-3p	0	0.611786
mmu-miR-20b-5p	0	0.607429
mmu-miR-124-5p	0	0.584488
mmu-miR-136-5p	0	0.584488
mmu-miR-325-5p	0	0.530733
mmu-miR-138-5p	0	0.499077
mmu-miR-409-5p	0	0.499077
mmu-miR-487b-3p	0	0.499077
mmu-miR-3473a	0	0.49472
mmu-miR-1966-3p	0	0.468263
mmu-miR-3070-2-3p	0	0.468263
mmu-miR-7012-3p	0	0.448838
mmu-miR-147-3p	0	0.404953
mmu-miR-19a-5p	0	0.404953
mmu-miR-7658-5p	0	0.404953
mmu-miR-384-5p	0	0.386369
mmu-miR-144-3p	0	0.382011
mmu-miR-3065-5p	0	0.35907
mmu-miR-338-3p	0	0.35907
mmu-miR-5114	0	0.35907
mmu-miR-6922-5p	0	0.35907
mmu-miR-6952-5p	0	0.35907
mmu-miR-125b-2-3p	0	0.323899
mmu-miR-153-3p	0	0.323899
mmu-miR-329-5p	0	0.323899
mmu-let-7i-3p	0	0.296601
mmu-miR-1298-3p	0	0.296601
mmu-miR-208a-3p	0	0.296601
mmu-miR-380-5p	0	0.296601
mmu-miR-873a-5p	0	0.296601
mmu-miR-874-3p	0	0.296601
mmu-miR-223-3p	0	0.292244
mmu-let-7f-1-3p	0	0.269303
mmu-miR-137-3p	0	0.269303
mmu-miR-361-5p	0	0.269303
mmu-miR-30d-3p	0	0.234132
mmu-miR-377-3p	0	0.234132
mmu-miR-6948-3p	0	0.234132
mmu-miR-704	0	0.234132
mmu-miR-101a-5p	0	0.206833
mmu-miR-199b-5p	0	0.206833
mmu-miR-221-5p	0	0.206833
mmu-miR-3060-3p	0	0.206833
mmu-miR-410-3p	0	0.206833
mmu-miR-490-3p	0	0.206833
mmu-miR-668-3p	0	0.206833
mmu-miR-1188-5p	0	0.202476
mmu-miR-181b-1-3p	0	0.202476
mmu-miR-182-3p	0	0.202476
mmu-miR-183-3p	0	0.202476
mmu-miR-29b-2-5p	0	0.202476
mmu-miR-324-5p	0	0.202476
mmu-miR-490-5p	0	0.202476
mmu-miR-5119	0	0.202476
mmu-miR-654-3p	0	0.202476
mmu-miR-7650-5p	0	0.202476
mmu-miR-93-3p	0	0.202476
mmu-miR-124b-3p	0	0.179535
mmu-miR-181c-3p	0	0.179535
mmu-miR-212-3p	0	0.179535
mmu-miR-302a-3p	0	0.179535
mmu-miR-3068-3p	0	0.179535
mmu-miR-31-5p	0	0.179535
mmu-miR-339-3p	0	0.179535
mmu-miR-3474	0	0.179535
mmu-miR-431-5p	0	0.179535
mmu-miR-5100	0	0.179535
mmu-miR-758-3p	0	0.179535
mmu-miR-122b-5p	0	0.117066
mmu-miR-154-5p	0	0.117066
mmu-miR-16-1-3p	0	0.117066
mmu-miR-21a-3p	0	0.117066
mmu-miR-28c	0	0.117066
mmu-miR-300-5p	0	0.117066
mmu-miR-301a-5p	0	0.117066
mmu-miR-370-5p	0	0.117066
mmu-miR-376c-3p	0	0.117066
mmu-miR-384-3p	0	0.117066
mmu-miR-431-3p	0	0.117066
mmu-miR-448-3p	0	0.117066
mmu-miR-551b-3p	0	0.117066
mmu-miR-6540-5p	0	0.117066
mmu-miR-666-5p	0	0.117066
mmu-miR-101c	0	0.0897676
mmu-miR-12182-3p	0	0.0897676
mmu-miR-1264-3p	0	0.0897676
mmu-miR-1839-3p	0	0.0897676
mmu-miR-193a-3p	0	0.0897676
mmu-miR-1983	0	0.0897676
mmu-miR-212-5p	0	0.0897676
mmu-miR-3059-5p	0	0.0897676
mmu-miR-3083-5p	0	0.0897676
mmu-miR-3083b-3p	0	0.0897676
mmu-miR-30c-1-3p	0	0.0897676
mmu-miR-32-3p	0	0.0897676
mmu-miR-344b-3p	0	0.0897676
mmu-miR-346-5p	0	0.0897676
mmu-miR-34b-5p	0	0.0897676
mmu-miR-362-3p	0	0.0897676
mmu-miR-369-3p	0	0.0897676
mmu-miR-488-3p	0	0.0897676
mmu-miR-503-5p	0	0.0897676
mmu-miR-592-5p	0	0.0897676
mmu-miR-653-5p	0	0.0897676
mmu-miR-6971-3p	0	0.0897676
mmu-miR-7a-2-3p	0	0.0897676
mmu-miR-802-3p	0	0.0897676
mmu-miR-871-5p	0	0.0897676
mmu-miR-872-3p	0	0.0897676
